# Supplementary material for: Profiling the interplay and coevolution of Microcystis aeruginosa and cyanosiphophage Mic1
Source: Microbiol Spectr. 2024 May 2;12(6):e00298-24. doi: 10.1128/spectrum.00298-24 (PMC11237433; doi:10.1128/spectrum.00298-24)
Supplement: Table S1 — Clustering and temporal expression pattern of Mic1 genes. [file spectrum.00298-24-s0002.xlsx]

## Sheet: Sheet1
Table S1 Clustering and temporal expression pattern of Mic1 genes.
Locus tag	Strand	Start	Stop	Length (bp)	Length (aa)	Mw (kDa)	Annotation	Cluster	Sub cluster	Log2(TPM+1)
										0.5 hr	1 hr	1.5 hr	2 hr	4 hr	6 hr	8 hr	10 hr			posibility(%)	e-value	ident(%)	cover(%)			posibility(%)	e-value	ident(%)	cover(%)			posibility(%)	e-value	ident(%)	cover(%)
gp49	F	52610	53854	1245	414	47.66	TnpB-like transposase	Early	E1	16.26	14.1808	13.6324	13.85	13.1582	12.813	11.1182	10.3739
gp69	F	67243	67419	177	58	6.52	Secreted protein		E1	17.1414	16.8317	16.2112	15.5366	11.6087	8.71709	8.56476	7.52592
gp70	F	69468	69644	177	58	6.52	Secreted protein		E1	9.3452	7.84288	8.84711	7.58551	6.1167	0.673827	0.639996	0.00952305
gp71	F	69818	70066	249	82	9.23	KTSC domain		E1	18.1009	17.3253	16.204	15.6199	11.5866	10.838	9.48726	8.65674
gp72	F	70563	70910	348	115	13.42	Hypothetical protein		E1	15.0215	12.9802	11.8107	11.1937	9.88233	8.69157	7.16062	6.09349
gp73	F	71656	71901	246	81	9.47	HTH domain containing protein		E1	17.444	17.0799	16.3765	16.0766	12.0757	10.2822	8.71392	7.77173
gp50	F	56907	57224	318	105	12.14	Hypothetical protein		E2	13.3852	15.1565	15.0839	15.1684	12.9873	10.5789	9.09103	8.11326
gp51	F	57423	57764	342	113	13.05	Hypothetical protein		E2	10.1851	11.7626	11.5073	11.3019	9.39027	7.80375	7.14363	6.40313
gp52	F	57867	58175	309	102	11.9	iSH4-type Transposase		E2	13.169	15.558	15.5426	15.327	13.1503	11.6493	9.95671	8.70083
gp53	F	58223	58558	336	111	12.79	Hypothetical protein		E2	12.6235	15.2603	15.3027	15.4046	13.1601	11.3871	9.64952	8.58991
gp54	F	58539	58871	333	110	12.75	Hypothetical protein		E2	11.7507	14.0681	14.2202	14.1457	12.2216	10.3216	8.73114	7.73605
gp55	F	58881	59174	294	97	11.27	Hypothetical protein		E2	11.4483	14.4422	14.8061	14.6388	12.4957	10.9722	9.25078	8.4879
gp56	F	59238	59435	198	65	7.57	Hypothetical protein		E2	12.9194	16.2871	16.72	16.6785	14.2822	12.5895	10.9825	9.92549
gp57	F	59490	59819	330	109	12.44	MaMV-DC protein		E2	14.7293	17.6918	18.2583	17.8894	15.9198	13.8348	12.2898	11.0436
gp58	F	59972	60163	192	63	7.23	Hypothetical protein		E2	3.24518	12.2476	12.5006	12.4636	10.7158	9.12693	7.5214	6.27263
gp59	F	60330	60911	582	193	22.81	Hypothetical protein		E2	11.7041	13.7577	13.6144	13.3032	11.5329	9.4879	8.1226	7.06214
gp60	F	61185	61547	363	120	13.98	Hypothetical protein		E2	9.55633	10.0956	9.68866	9.62688	7.33667	6.28507	5.84901	4.58039
gp62	F	62647	63045	399	132	15.39	Hypothetical protein		E2	11.2154	13.1194	12.7799	12.5673	9.90538	7.88369	6.97134	6.32717
gp63	F	63304	63699	396	131	15.09	Rho termination factor N-terminal domain containing protein		E2	10.4413	11.0805	10.8409	10.4738	9.57507	8.94957	7.76958	6.39648
gp64	F	63819	64181	363	120	13.99	Hypothetical protein		E2	6.83493	10.5477	10.2829	9.56956	7.66565	6.46462	5.70747	4.5505
gp65	F	64459	64812	354	117	13.66	Hypothetical protein		E2	7.71896	11.6764	10.8666	10.5352	9.29921	8.58893	7.59014	6.40624
gp66	F	65182	65559	378	125	14.48	Hypothetical protein		E2	13.2995	13.2504	12.9667	13.1166	12.7789	11.3987	9.64664	7.78222
gp68	F	66403	66651	249	82	9.41	KTSC domain		E2	0	0	0	1.43337	0	0	0	0
gp7	F	9997	10974	978	325	36.06	Src homology 2 and 3 domains of lymphocyte cell kinase	Middle	M1	11.4556	10.9971	14.2826	16.1738	18.1835	17.1615	15.269	14.5872
gp8	F	11049	11270	222	73	8.68	Hypothetical protein		M1	11.1098	10.7931	14.1826	16.2381	17.7918	17.2311	15.2599	14.4764
gp10	F	12231	14180	1950	649	74.33	DNA primase		M1	6.26648	6.343	9.45333	10.6712	11.5895	10.9018	10.4035	10.1332
gp11	F	14195	15238	1044	347	39.59	Hypothetical protein		M1	3.88171	3.19169	6.41641	8.06325	9.2223	8.24777	7.59902	7.06298
gp12	F	15303	16322	1020	339	38.37	RNA ligase		M1	7.94171	6.41227	9.64966	11.2114	12.3903	11.5627	9.92468	9.16709
gp18	F	23053	23340	288	95	10.66	Tail assembly chaperone		M1	9.14165	7.65579	11.3478	12.9902	14.4688	12.2798	10.001	9.01827
gp19	F	23632	23913	282	93	10.86	Tail assembly chaperone		M1	2.54256	1.83466	5.42792	10.1753	10.5798	10.4044	8.64818	7.74759
gp41	F	48779	49063	285	94	11.1	Hypothetical protein		M1	5.72802	8.68688	9.89975	11.2789	12.5714	12.3331	10.1868	9.34486
gp43	F	49824	50354	531	176	20.82	Hypothetical protein		M1	0	8.34703	9.99791	10.9145	11.1349	10.892	8.68965	7.31838
gp44	F	50347	50775	429	142	15.94	Hypothetical protein		M1	0	0	0	2.85665	1.94413	2.93358	2.51121	2.2093
gp45	F	50768	51343	576	191	21.71	Serine/Threonine kinase		M1	8.24829	9.95105	12.1731	12.9607	13.8917	13.1672	12.3967	12.3565
gp85	R	80222	80959	738	245	27.58	DNA polymerase gamma		M1	7.2959	6.79662	10.1463	12.2384	13.8309	13.0972	11.6928	11.1436
gp86	R	81372	83198	1827	608	68.51	DNA polymerase gamma		M1	7.89946	7.27907	10.4239	12.207	13.7944	13.0944	11.7835	11.1631
gp89	R	84665	86272	1608	535	60.89	DNA helicase		M1	7.11018	7.10731	10.4407	12.3036	13.1191	12.1542	10.4303	10.0404
gp90	R	86300	87304	1005	334	38.08	DNA (cytosine-5)-methyltransferase (m5C-Mtase)		M1	7.84952	8.82953	12.1544	13.5834	14.2046	13.0786	11.424	10.9024
gp91	R	87301	88143	843	280	32.8	BesD, lysine halogenase		M1	8.36161	8.82926	11.6195	12.9188	13.5599	12.4089	10.6712	10.1821							ECOD_002538940_e6nieA1	A: beta sandwiches, X: jelly-roll, H: NO_H_NAME, T: Double-stranded beta-helix, F: PhyH_1 | Protein: BesD, lysine halogenase	91.02	2.7
gp92	F	88222	88503	282	93	10.95	HNH endonuclease		M1	0	0	0	1.50973	2.78082	0.728622	3.56399	2.28512
gp93	R	88500	88766	267	88	9.98	Hypothetical protein		M1	0	1.878	4.99699	8.78149	9.76539	8.81809	6.98576	5.88965
gp5	F	8171	8791	621	206	24.05	ParA family protein		M2	0	4.71901	6.91453	8.36847	10.8237	10.7069	8.88027	7.67393
gp6	F	8900	9802	903	300	34.48	Flap endonuclease		M2	6.76211	4.10476	5.3392	6.22733	10.3749	11.5745	9.65327	8.91818
gp17	F	20908	21627	720	239	26.59	Prophage antirepressor		M2	10.105	10.2421	12.3996	13.8067	16.3716	15.7903	13.7912	12.6395
gp36	F	45100	45609	510	169	19.56	RNA polymerase sigma-70 factor		M2	0	7.48859	8.54384	9.12631	11.4586	11.541	9.86691	9.41872
gp37	F	45616	46557	942	313	35.56	Thymidylate synthase		M2	7.87663	7.05788	10.2183	11.6154	12.4333	12.6036	10.553	9.79092
gp39	R	47213	47350	138	36	4.26			M2	0	0	0	0	2.49963	5.56294	3.04305	1.43605
gp74	R	73616	74455	840	279	31.98	Putative kinase protein		M2	8.06525	7.83087	9.73947	11.2758	13.3198	12.9618	10.9195	9.62744
gp75	R	74598	76109	1512	504	55.69	Ribonucleotide reductase		M2	9.3506	7.40281	10.113	11.8347	14.1528	14.1839	13.7069	13.2824
gp76	R	76160	76525	366	121	13.93			M2	5.93897	6.99098	8.99437	11.0481	12.9636	13.3627	12.4394	12
gp78	R	76811	77107	297	98	10.84			M2	6.37244	7.21636	9.25276	11.3601	12.6557	12.3765	10.4285	8.99357
gp79	R	77175	77879	705	234	26.53	DUF4417 domain (TIM barrels)		M2	0	5.00592	6.98844	8.21382	11.1365	11.4142	9.80429	8.86969
gp87	R	83453	83950	498	165	19.01	DNA endonuclease I-CreI		M2	2.25743	6.1859	8.55387	10.4567	12.38	12.204	11.296	10.7868
gp88	R	83998	84570	573	190	22.42			M2	5.70233	5.9875	8.41325	9.93296	11.6834	11.1906	10.2788	10.0566
gp98	R	91852	92484	633	210	23.24	MazG		M2	5.69707	3.81115	8.02465	9.69542	12.5117	12.1123	10.6357	9.81397
gp1	F	1	2859	2859	952	107.89	Terminase large subunit	Late	L1	6.02802	4.14568	4.01649	3.24876	6.35735	11.4622	11.5082	10.7895
gp9	F	11335	12165	831	276	31.23	N-acetylmuramidase family protein		L1	2.47548	4.43148	3.05513	2.43822	5.76149	10.4404	10.7828	10.5051
gp14	R	17935	18744	810	269	31.32	DNA adenine methylase		L1	7.65683	3.08779	4.96137	5.35167	7.5175	10.3063	10.3586	10.0615
gp15	R	18848	19045	198	65	7.17			L1	3.75688	2.46046	0	1.82665	1.74063	8.72159	9.02824	8.81893
gp16	R	19035	19448	414	137	15.4	Receptor-binding protein		L1	2.38023	1.567	2.98632	2.76253	7.31514	10.3633	10.5617	10.0317
gp30	R	33640	34089	450	149	17.1	Peptidoglycan endopeptidase		L1	0	0	0	0	0	0.759626	0.632284	0
gp31	R	34086	34574	489	162	18.75	Phage tail L		L1	0	1.68015	1.00479	0.693553	2.48781	4.2531	4.70164	4.11515
gp32	R	34577	34969	393	130	14.9	Phage min tail		L1	0	0	0	0	2.33512	7.17719	6.77419	6.24958
gp33	R	34979	35407	429	142	14.83	Hypothetical protein		L1	10.186	7.59489	7.17748	6.54665	9.12276	14.0844	14.0712	13.8331
gp38	R	46569	46931	363	120	13.94	FlgN-like protein		L1	0	0	2.83586	2.61282	5.48325	6.55133	6.3343	5.84231
gp48	R	51992	52480	489	162	18.98	HTH domain containing protein		L1	5.67688	3.68495	5.18588	5.62637	8.41766	10.6655	9.57677	9.33356
gp61	R	61615	62385	771	256	29.4	Ribonucleotide reductase		L1	11.1665	12.0803	11.8594	11.6641	12.9296	13.7416	13.3491	13.2098
gp67	F	65699	65878	180	57	6.59	Hypothetical protein		L1	3.51877	7.02648	5.33417	5.20606	8.46668	11.0563	11.4331	10.8155
gp80	F	77930	78394	465	154	17.28	L,D-transpeptidase		L1	8.92277	6.54299	5.17592	4.80445	7.72007	12.497	12.8596	12.5129
gp82	F	78856	79488	633	210	24.14	ParB		L1	2.43977	1.20333	2.64454	0.997589	4.44702	5.89139	6.30726	5.84555
gp94	F	89720	90202	483	160	17.91	Hypothetical protein		L1	8.82183	7.31255	6.51023	5.98884	9.60833	14.8277	14.9966	14.4998
gp95	F	90280	90513	234	77	8.77	Hypothetical protein		L1	10.76	8.44377	8.00849	7.21824	10.8642	15.478	15.5528	14.9491
gp96	F	90555	91097	543	180	20.47	Hypothetical protein		L1	2.20274	4.26046	2.84879	2.86363	6.86132	11.7535	11.7685	11.0287
gp97	F	91147	91785	639	212	23.24	PhoH		L1	9.13466	6.54314	6.3481	6.472	9.0768	13.8942	13.9062	13.4645
gp2	F	2909	4798	1890	629	71.4	Portal protein		L2	3.60066	3.49762	2.93781	1.95311	4.19712	8.76959	9.40649	9.82759
gp3	F	4785	7325	2541	846	96.4	Hypothetical protein		L2	6.33597	3.6774	2.84837	1.33151	3.76951	8.05743	9.07379	9.04249
gp4	F	7318	7749	432	143	16.74	Hypothetical protein		L2	4.5863	1.76069	4.04612	1.80584	4.76036	9.94716	11.1392	10.8201
gp13	F	16586	17824	1239	412	47.02	ATP-binding protein		L2	8.09819	5.00501	4.23575	6.12036	7.43343	7.48999	7.08795	7.18545
gp20	R	23974	24612	639	212	22.67	Tail tube		L2	13.3421	11.3032	10.5953	10.0524	11.8762	16.7843	17.8867	17.9993
gp21	R	24648	25073	426	141	16.32	Hypothetical protein		L2	0	4.49433	5.54389	4.30142	3.6825	10.3757	11.1345	10.9523
gp22	R	25073	25333	261	86	10.41	Hypothetical protein		L2	3.50838	4.05033	0	1.08061	2.57724	7.4078	8.48337	8.57499
gp23	R	25311	25739	429	142	15.76	Hypothetical protein		L2	8.8052	6.10545	5.95566	3.47022	7.359	12.4042	13.3643	13.4187
gp24	R	25787	26062	276	91	9.96	Hypothetical protein		L2	6.0243	0	1.37835	1.03757	3.2977	8.16319	8.76761	8.71478
gp25	R	26062	28452	2391	796	88.05	Phage tail-collar fibre protein		L2	6.09959	4.52341	3.7885	3.31305	4.67742	9.45522	10.3619	10.5251
gp26	R	28452	29759	1308	435	48.66			L2	0	1.63898	2.39194	2.64282	4.08012	6.3165	7.49731	7.45849
gp27	R	29756	30181	426	141	15.86	Phage minor tail protein		L2	0	0	0	0.763278	3.61047	8.09711	8.99413	9.29629
gp28	R	30178	32031	1854	617	68.99	Phage tail J		L2	3.61982	1.78491	2.68692	1.7362	4.01318	8.8092	9.8409	9.74901
gp29	R	32043	33638	1596	531	57.39	Phage tail I		L2	1.60758	1.35248	0.491695	0.28533	2.35163	6.92851	7.72348	7.7286
gp34	R	35584	37260	1677	558	60.25	Minor tail		L2	7.15807	5.22771	4.92003	4.41772	6.09454	10.1132	11.3703	11.3627
gp35	R	37266	44984	7719	2572	281.24	Tail tape measure		L2	7.46929	4.66834	4.1489	4.13334	5.5816	9.80234	11.0325	11.0068
gp40	R	47567	48613	1047	348	37.85	Major capsid		L2	13.0259	10.9405	10.3187	9.66035	10.9666	15.6032	16.9595	17.475
gp42	R	49060	49680	621	206	22.74	Head scaffold		L2	9.62545	7.71721	6.91993	7.53602	9.38529	12.8775	13.6542	13.335
gp46	R	51369	51536	168	55	6.18	Hypothetical protein		L2	0	2.35086	4.68123	7.09485	8.63079	10.7219	11.8397	11.6473
gp47	R	51607	51906	300	99	10.2	Cement		L2	13.296	10.8922	10.3648	9.86796	11.9464	16.2734	17.1912	17.5001
gp77	R	76608	76745	138	45	5.03			L2	13.4241	11.5017	10.6866	9.53101	10.1572	15.2918	16.8349	16.7855
gp81	R	78374	78841	468	155	17.66	Clp protease		L2	7.58338	4.90138	3.46509	4.05226	6.85587	11.5545	12.1481	11.8877
gp83	F	79460	79882	423	140	15.86	Hypothetical protein		L2	0	1.77494	0	3.9296	5.76277	7.87745	8.31174	8.28953
gp84	R	79879	80094	216	71	8.16	Hypothetical protein		L2	0	0	1.59414	1.7488	1.8121	5.62062	6.79124	6.18636
