# Supplementary material for: Profiling the interplay and coevolution of Microcystis aeruginosa and cyanosiphophage Mic1
Source: Microbiol Spectr. 2024 May 2;12(6):e00298-24. doi: 10.1128/spectrum.00298-24 (PMC11237433; doi:10.1128/spectrum.00298-24)
Supplement: Table S7 — Transcriptional level of host Microcystis genes after Mic1 infection. [file spectrum.00298-24-s0003.xlsx]

## Sheet: Sheet1
Table S7 Transcriptional level of host Microcystis genes after Mic1 infection.
			0.5 h				1 h				1.5 h				2 h				4 h				6 h				8 h				10 h
Locus tag	Hit_start	Hit_end	Log2 Fold Change	p-value	p-adj	Group	Log2 Fold Change	p-value	p-adj	Group	Log2 Fold Change	p-value	p-adj	Group	Log2 Fold Change	p-value	p-adj	Group	Log2 Fold Change	p-value	p-adj	Group	Log2 Fold Change	p-value	p-adj	Group	Log2 Fold Change	p-value	p-adj	Group	Log2 Fold Change	p-value	p-adj	Group
orf1	1	972	0.295001	0.338445	0.704037	not-significant	0.151391	0.360225	0.537627	not-significant	0.884583	3.1328e-06	6.87632e-05	not-significant	1.19519	9.89186e-16	4.08958e-14	up-regulated	1.99483	1.64373e-23	8.42858e-22	up-regulated	2.00193	8.4999e-35	2.63133e-33	up-regulated	1.8078	7.08244e-20	1.40035e-18	up-regulated	2.08438	7.16231e-30	3.17e-28	up-regulated
orf2	969	1514	0.0477913	0.863614	0.961112	not-significant	0.37245	0.16813	0.315807	not-significant	1.36132	5.78214e-07	1.72449e-05	up-regulated	1.34611	4.22411e-14	1.30049e-12	up-regulated	2.78829	8.62392e-33	9.91984e-31	up-regulated	2.7702	2.58707e-67	4.15272e-65	up-regulated	2.62414	1.90593e-31	8.43968e-30	up-regulated	2.7069	1.38845e-32	7.36399e-31	up-regulated
orf3	1935	2687	0.809377	0.310253	0.67864	not-significant	1.02272	0.206987	0.364107	not-significant	#N/A	#N/A	#N/A	#N/A	0.453537	0.44809	0.575661	not-significant	1.12963	0.226063	0.354151	not-significant	0.389665	0.630054	0.720869	not-significant	-0.571596	0.463143	0.580601	not-significant	-0.922163	0.267689	0.388443	not-significant
orf4	2741	3130	-0.284291	0.296754	0.668822	not-significant	-0.169948	0.457435	0.627997	not-significant	0.194507	0.491964	0.663023	not-significant	0.790295	0.000679024	0.00240232	not-significant	0.9527	0.00287606	0.00925207	not-significant	0.55559	0.0614611	0.104583	not-significant	0.0566313	0.851942	0.899669	not-significant	0.576397	0.0482505	0.0958932	not-significant
orf5	3193	4833	0.404169	0.0612371	0.320954	not-significant	0.0859533	0.713331	0.824649	not-significant	-0.579265	0.0104422	0.0417153	not-significant	-0.753603	2.44133e-06	1.53148e-05	not-significant	-1.49165	3.35451e-15	7.3973e-14	down-regulated	-1.59908	3.67164e-25	6.74274e-24	down-regulated	-1.35625	1.66515e-14	2.06371e-13	down-regulated	-1.28677	4.86339e-11	4.90151e-10	down-regulated
orf6	4958	5452	0.0697325	0.77855	0.928854	not-significant	-0.088923	0.681584	0.798847	not-significant	0.00856761	0.971231	0.984587	not-significant	-0.284734	0.130306	0.221193	not-significant	-0.244228	0.338302	0.479778	not-significant	-0.704085	0.00129559	0.00332254	not-significant	-0.565081	0.0183946	0.039314	not-significant	-0.395305	0.118301	0.205803	not-significant
orf7	5518	5982	0.0833686	0.677443	0.892068	not-significant	0.0503222	0.777184	0.865264	not-significant	-0.28431	0.221898	0.391402	not-significant	-0.0241794	0.889083	0.930451	not-significant	-0.0335797	0.882212	0.924573	not-significant	-0.371572	0.0538	0.0931559	not-significant	-0.471814	0.0420819	0.0809825	not-significant	-0.346683	0.134769	0.228546	not-significant
orf8	6047	6826	-0.240139	0.260421	0.638894	not-significant	-0.416297	0.0381205	0.106044	not-significant	-0.372956	0.0841705	0.195281	not-significant	-0.426792	0.0140543	0.0341657	not-significant	-0.47166	0.0713733	0.143353	not-significant	-0.486911	0.0214296	0.0416667	not-significant	-0.670877	0.00387697	0.00988661	not-significant	-0.627657	0.00755694	0.019421	not-significant
orf9	7180	7758	-0.113268	0.634497	0.871177	not-significant	-0.364908	0.129954	0.259716	not-significant	-0.59352	0.0161798	0.0577739	not-significant	-0.679968	0.000838046	0.00290572	not-significant	0.174188	0.550151	0.675156	not-significant	-0.0427838	0.840577	0.884723	not-significant	-0.152198	0.593405	0.696649	not-significant	-0.172987	0.511072	0.628181	not-significant
orf10	7909	8715	-0.014007	0.941846	0.986292	not-significant	-0.428907	0.0246096	0.0750279	not-significant	-0.51916	0.0134165	0.0503056	not-significant	-0.698254	6.20036e-05	0.000274931	not-significant	-0.613981	0.0041497	0.0127059	not-significant	-0.610161	0.000472667	0.00131064	not-significant	-0.206357	0.288581	0.405405	not-significant	-0.355891	0.0766119	0.141517	not-significant
orf11	8698	9492	-0.154254	0.588497	0.852356	not-significant	-0.537433	0.00812548	0.0322089	not-significant	-0.726164	0.00532116	0.0245742	not-significant	-0.821377	8.45877e-06	4.6717e-05	not-significant	-0.281882	0.260877	0.393024	not-significant	-0.243217	0.21677	0.307284	not-significant	-0.201794	0.37237	0.492363	not-significant	-0.294872	0.227573	0.3451	not-significant
orf12	9871	10257	-0.0291825	0.923239	0.983054	not-significant	-0.542708	0.0264291	0.0794588	not-significant	-0.882392	0.00673268	0.0297227	not-significant	-0.935471	4.02435e-05	0.000187644	not-significant	-1.30603	2.61555e-07	2.05384e-06	down-regulated	-0.937036	2.87843e-07	1.28742e-06	not-significant	-1.07951	2.22793e-07	1.23319e-06	down-regulated	-0.95772	6.06414e-07	3.46767e-06	not-significant
orf13	10789	11772	0.233587	0.270468	0.650801	not-significant	0.263049	0.1134	0.235724	not-significant	0.0916918	0.662849	0.794159	not-significant	0.215417	0.204852	0.31714	not-significant	0.392996	0.0763216	0.151363	not-significant	0.0647875	0.683714	0.765492	not-significant	-0.155448	0.413703	0.534545	not-significant	-0.0201965	0.924706	0.950749	not-significant
orf14	11846	12847	0.290063	0.283341	0.657224	not-significant	0.0506523	0.754794	0.852551	not-significant	-0.393438	0.0462403	0.124336	not-significant	-0.0481489	0.798842	0.869552	not-significant	0.370726	0.0956559	0.181503	not-significant	0.114887	0.457991	0.562463	not-significant	-0.140025	0.473616	0.589904	not-significant	-0.0165077	0.935999	0.958347	not-significant
orf15	13637	14599	-0.456807	0.0780597	0.362445	not-significant	-0.60127	0.00274784	0.0137629	not-significant	-0.457814	0.0624357	0.15748	not-significant	-0.230409	0.125006	0.214063	not-significant	0.416183	0.0280251	0.0647177	not-significant	0.449936	0.00311031	0.0073381	not-significant	0.320177	0.062502	0.112966	not-significant	0.446496	0.0171509	0.0398093	not-significant
orf16	14833	16041	0.81987	0.000489953	0.0129541	not-significant	0.766344	0.00127638	0.00758362	not-significant	0.65056	0.0101158	0.0407867	not-significant	0.308692	0.0689189	0.13279	not-significant	1.33868	1.09917e-08	1.08539e-07	up-regulated	1.11553	3.05082e-10	1.86492e-09	up-regulated	0.839053	0.000668747	0.00203642	not-significant	0.53572	0.0134609	0.0323594	not-significant
orf17	16180	18081	0.507315	0.294528	0.665533	not-significant	1.41284	0.00624951	0.0264355	up-regulated	1.25534	0.000150988	0.00155703	up-regulated	0.877877	1.31362e-07	1.10942e-06	not-significant	2.69158	2.99832e-23	1.4501e-21	up-regulated	1.66644	2.94815e-16	3.02779e-15	up-regulated	0.952476	0.00128683	0.00370617	not-significant	0.890549	1.42587e-05	6.43614e-05	not-significant
orf18	18563	19744	0.366422	0.0718312	0.349451	not-significant	0.889068	5.11e-06	9.63e-05	not-significant	0.814512	0.000294748	0.00262918	not-significant	0.742198	3.01025e-06	1.86412e-05	not-significant	0.747991	0.000538408	0.00214959	not-significant	0.354365	0.0259297	0.0491383	not-significant	0.167938	0.44521	0.563362	not-significant	-0.0467304	0.807484	0.866723	not-significant
orf19	19826	20437	0.445021	0.154142	0.512283	not-significant	0.699258	0.000231264	0.00204226	not-significant	0.89219	0.000324612	0.00283727	not-significant	0.75747	1.8575e-05	9.4641e-05	not-significant	0.527213	0.0379138	0.0839549	not-significant	0.41532	0.0303087	0.0563767	not-significant	0.050265	0.82332	0.879822	not-significant	0.210031	0.374298	0.497696	not-significant
orf20	21179	23527	-0.152379	0.494172	0.808202	not-significant	-0.276157	0.0697304	0.164419	not-significant	-0.268947	0.18334	0.342501	not-significant	-0.162039	0.28262	0.408815	not-significant	-0.0401298	0.832619	0.89294	not-significant	-0.234302	0.161036	0.240267	not-significant	-0.289693	0.0833928	0.144601	not-significant	-0.292581	0.122672	0.212361	not-significant
orf21	23524	23991	-0.637616	0.228805	0.608046	not-significant	0.0470988	0.919267	0.95569	not-significant	-0.0366985	0.958549	0.979628	not-significant	1.05841	0.0541547	0.109038	not-significant	0.0550257	0.923941	0.953692	not-significant	0.0933757	0.834189	0.880517	not-significant	0.472585	0.334825	0.454313	not-significant	0.279435	0.629332	0.730203	not-significant
orf22	24030	24677	-0.20747	0.562167	0.841912	not-significant	0.236876	0.537792	0.69313	not-significant	0.231913	0.61173	0.754905	not-significant	0.327069	0.410221	0.541597	not-significant	0.694413	0.158785	0.269946	not-significant	0.84508	0.0221824	0.0428424	not-significant	0.909939	0.0402451	0.0778708	not-significant	0.931579	0.0590926	0.113607	not-significant
orf23	26461	28539	0.0789773	0.777669	0.928854	not-significant	-0.111427	0.648754	0.77671	not-significant	-0.42394	0.142932	0.28751	not-significant	-0.384382	0.0799047	0.148806	not-significant	-0.894755	0.00192545	0.00650373	not-significant	-0.777406	0.000681455	0.00184129	not-significant	-1.20163	1.02186e-06	5.10451e-06	down-regulated	-1.07221	1.93359e-07	1.19247e-06	down-regulated
orf24	28655	29416	-0.0745139	0.793827	0.933288	not-significant	-0.192955	0.390275	0.567416	not-significant	-0.148515	0.6299	0.767869	not-significant	-0.281958	0.121446	0.208873	not-significant	-0.474726	0.0388382	0.0855565	not-significant	-0.602693	0.00277297	0.00660332	not-significant	-0.885964	1.41063e-05	5.85035e-05	not-significant	-0.672817	0.000646903	0.00217669	not-significant
orf25	29463	30761	0.0793033	0.794798	0.933475	not-significant	-0.0450789	0.841548	0.907125	not-significant	-0.0234999	0.942477	0.970678	not-significant	0.0164943	0.926523	0.954673	not-significant	-0.20079	0.458218	0.594203	not-significant	-0.360643	0.0842884	0.137955	not-significant	-0.714475	0.00186422	0.00515936	not-significant	-0.454494	0.0532015	0.104025	not-significant
orf26	30967	31332	0.637852	0.0190454	0.167028	not-significant	0.17892	0.281994	0.45295	not-significant	0.480761	0.00722829	0.0312101	not-significant	0.559649	0.000208377	0.000836783	not-significant	0.499944	0.0137482	0.0357	not-significant	0.242665	0.183583	0.266907	not-significant	-0.171823	0.372807	0.492787	not-significant	-0.060381	0.786208	0.850773	not-significant
orf27	31450	32673	-0.00902286	0.967654	0.992443	not-significant	0.487641	0.0172574	0.0573177	not-significant	0.596036	0.0047955	0.0228488	not-significant	0.777228	3.51025e-05	0.000166535	not-significant	0.07782	0.765098	0.845123	not-significant	0.143973	0.417718	0.522178	not-significant	0.19887	0.322848	0.442575	not-significant	0.227109	0.250295	0.369521	not-significant
orf28	33397	33564	-0.250645	0.459116	0.788611	not-significant	0.0694595	0.817987	0.895251	not-significant	0.617169	0.0755433	0.180478	not-significant	0.0352602	0.910526	0.944016	not-significant	0.0922044	0.812104	0.880814	not-significant	0.106165	0.732504	0.804938	not-significant	-0.348181	0.356682	0.47666	not-significant	-0.235514	0.566325	0.676121	not-significant
orf29	33833	34222	-0.354515	0.0890391	0.386718	not-significant	-0.432523	0.0179802	0.0594032	not-significant	-0.968651	8.60448e-07	2.4902e-05	not-significant	-1.01852	8.28574e-10	1.16027e-08	down-regulated	-1.18334	3.05709e-10	3.61416e-09	down-regulated	-1.24624	1.5875e-14	1.43938e-13	down-regulated	-1.26256	6.56741e-12	6.50771e-11	down-regulated	-1.30566	2.08361e-11	2.1992e-10	down-regulated
orf30	34523	34966	-0.69487	0.039024	0.246558	not-significant	-0.990813	6.18e-06	0.000111762	not-significant	-1.23259	1.04952e-06	2.88765e-05	down-regulated	-1.0056	1.82163e-06	1.17499e-05	down-regulated	-0.914023	8.32527e-05	0.000415873	not-significant	-0.804487	0.000212493	0.000625216	not-significant	-0.319538	0.16295	0.256841	not-significant	-0.516822	0.0224395	0.0503762	not-significant
orf31	34914	35387	-0.51476	0.19526	0.564038	not-significant	-0.4496	0.0575686	0.141984	not-significant	-0.50096	0.098072	0.216976	not-significant	-0.667398	0.00202507	0.00629266	not-significant	-0.740621	0.0486309	0.104007	not-significant	0.0111903	0.965973	0.97623	not-significant	0.400999	0.19871	0.302874	not-significant	0.685897	0.0246808	0.054457	not-significant
orf32	35387	36370	0.206423	0.387956	0.742464	not-significant	0.0879798	0.597476	0.740435	not-significant	-0.182256	0.404812	0.585777	not-significant	-0.147343	0.44132	0.569492	not-significant	0.21449	0.280708	0.415219	not-significant	0.166215	0.396479	0.501705	not-significant	0.579472	0.00315736	0.0081991	not-significant	0.727586	0.00089793	0.00290169	not-significant
orf33	36341	36685	0.000890231	0.996857	0.999267	not-significant	0.08103	0.659879	0.784257	not-significant	-0.169378	0.495645	0.666145	not-significant	-0.0128364	0.930432	0.957327	not-significant	-0.110732	0.618131	0.733008	not-significant	-0.188734	0.30599	0.408301	not-significant	0.204824	0.338809	0.457501	not-significant	0.0436641	0.842133	0.89151	not-significant
orf34	36787	37455	0.351224	0.209126	0.579172	not-significant	0.0572908	0.722132	0.829745	not-significant	0.138965	0.51121	0.679171	not-significant	0.110421	0.436503	0.565051	not-significant	0.536059	0.0184734	0.0456682	not-significant	-0.0376398	0.830611	0.877374	not-significant	0.194477	0.29808	0.416001	not-significant	0.0546923	0.795896	0.857974	not-significant
orf35	37858	38058	0.179338	0.548164	0.83572	not-significant	0.428326	0.0525393	0.132753	not-significant	-0.0447014	0.878162	0.936658	not-significant	0.160695	0.427056	0.557549	not-significant	0.532091	0.149543	0.25823	not-significant	0.303416	0.162662	0.24226	not-significant	0.550586	0.034926	0.0690784	not-significant	0.449167	0.0885735	0.160365	not-significant
orf36	38194	40944	-0.134332	0.629533	0.870246	not-significant	-0.104118	0.624116	0.758579	not-significant	-0.188249	0.594943	0.744298	not-significant	0.0307992	0.876403	0.920732	not-significant	0.352228	0.175362	0.290971	not-significant	0.288349	0.20819	0.296879	not-significant	0.346598	0.199981	0.304483	not-significant	0.403494	0.0920371	0.165262	not-significant
orf37	41017	41604	0.180723	0.29166	0.662661	not-significant	0.172554	0.256658	0.42432	not-significant	0.505002	0.00233231	0.0131113	not-significant	0.309125	0.0353347	0.0757472	not-significant	-0.00686458	0.969505	0.982421	not-significant	0.114151	0.445522	0.549036	not-significant	0.071066	0.681006	0.773845	not-significant	-0.00352405	0.98271	0.987832	not-significant
orf38	41846	43057	-0.213265	0.244456	0.620643	not-significant	0.286114	0.0785556	0.179587	not-significant	0.40908	0.036879	0.105326	not-significant	0.38395	0.0108397	0.0274215	not-significant	-0.375063	0.0565475	0.118438	not-significant	-0.993292	7.81192e-11	5.00101e-10	not-significant	-0.97523	4.86626e-08	2.94679e-07	not-significant	-0.811752	8.58428e-07	4.80516e-06	not-significant
orf39	43178	43573	-0.401246	0.202363	0.571936	not-significant	-0.660118	0.00139473	0.00811495	not-significant	-0.831475	0.00216252	0.0124249	not-significant	-0.756645	1.15053e-05	6.14325e-05	not-significant	-0.626231	0.00404708	0.0124274	not-significant	-0.886607	1.14857e-07	5.39903e-07	not-significant	-0.846405	8.27428e-05	0.000297078	not-significant	-0.573747	0.00539227	0.0144441	not-significant
orf40	43749	46457	0.0398308	0.830676	0.94703	not-significant	-0.0409945	0.802126	0.883599	not-significant	0.124213	0.536852	0.699419	not-significant	-0.0173949	0.906842	0.94211	not-significant	-0.0284586	0.87919	0.922542	not-significant	-0.185421	0.258836	0.356919	not-significant	-0.0564271	0.736899	0.818114	not-significant	0.0305211	0.876067	0.91691	not-significant
orf41	46748	47941	-0.01742	0.950206	0.991238	not-significant	0.147845	0.374074	0.552018	not-significant	0.0720028	0.7484	0.859494	not-significant	0.286664	0.0621099	0.122166	not-significant	-0.474173	0.0583716	0.12166	not-significant	-0.193569	0.265075	0.36367	not-significant	0.10201	0.613076	0.714807	not-significant	-0.0477957	0.821562	0.876605	not-significant
orf42	48002	50407	0.242199	0.270092	0.650614	not-significant	0.34373	0.0482549	0.125401	not-significant	0.256718	0.293537	0.47176	not-significant	0.27825	0.0738286	0.140136	not-significant	-0.0545082	0.806913	0.876748	not-significant	0.0526456	0.742176	0.812886	not-significant	0.147767	0.418342	0.539554	not-significant	0.317259	0.150675	0.251303	not-significant
orf43	50510	51010	0.138168	0.597443	0.855872	not-significant	0.171205	0.386809	0.56359	not-significant	0.371116	0.191296	0.352338	not-significant	0.220415	0.203769	0.315914	not-significant	-0.154347	0.510948	0.641663	not-significant	0.0131081	0.949263	0.964168	not-significant	0.0479961	0.828381	0.882789	not-significant	0.202226	0.349356	0.472062	not-significant
orf44	51103	51468	-0.098394	0.629166	0.870246	not-significant	0.288578	0.0867159	0.193564	not-significant	0.394127	0.0962315	0.214232	not-significant	0.185559	0.260159	0.383481	not-significant	-0.325093	0.119794	0.217232	not-significant	-0.320426	0.0780029	0.129131	not-significant	-0.513493	0.00723863	0.0173752	not-significant	-0.349565	0.111307	0.194834	not-significant
orf45	51815	52309	0.124605	0.67527	0.892068	not-significant	-0.223515	0.338634	0.516007	not-significant	-0.0964623	0.708362	0.830603	not-significant	0.081869	0.692316	0.78839	not-significant	-0.067846	0.835194	0.893561	not-significant	0.0782076	0.786264	0.845365	not-significant	0.499654	0.164843	0.259729	not-significant	0.373983	0.24692	0.365556	not-significant
orf46	52431	53216	-0.0833464	0.622403	0.868332	not-significant	-0.320657	0.0317886	0.0917559	not-significant	-0.228548	0.219465	0.387811	not-significant	-0.141367	0.322666	0.450327	not-significant	-0.194952	0.307385	0.445735	not-significant	-0.354231	0.0208269	0.0406228	not-significant	-0.340402	0.101483	0.17038	not-significant	-0.432253	0.0256288	0.0561979	not-significant
orf47	53738	55357	0.460966	0.141002	0.488563	not-significant	0.580028	0.00183082	0.0100215	not-significant	0.147377	0.602436	0.748162	not-significant	-0.00507071	0.973574	0.982172	not-significant	-0.13505	0.629027	0.742619	not-significant	-0.213566	0.188059	0.271954	not-significant	-0.212048	0.295151	0.412726	not-significant	-0.222861	0.264803	0.385572	not-significant
orf48	55718	55846	#N/A	#N/A	#N/A	#N/A	#N/A	#N/A	#N/A	#N/A	#N/A	#N/A	#N/A	#N/A	#N/A	#N/A	#N/A	#N/A	#N/A	#N/A	#N/A	#N/A	0.0772424	0.955021	0.968201	not-significant	#N/A	#N/A	#N/A	#N/A	#N/A	#N/A	NA	#N/A
orf49	55973	56197	0.261701	0.488061	0.805788	not-significant	-0.269199	0.456117	0.627002	not-significant	-0.347675	0.400624	0.58144	not-significant	-0.17935	0.569357	0.687122	not-significant	-0.511526	0.23409	0.363122	not-significant	-0.465332	0.22094	0.312045	not-significant	-0.246087	0.605817	0.707702	not-significant	-0.863243	0.0319153	0.06781	not-significant
orf50	56466	57275	-0.406304	0.0496307	0.287175	not-significant	-0.332355	0.039099	0.108174	not-significant	-0.102	0.652727	0.78613	not-significant	-0.0572331	0.687268	0.784287	not-significant	-0.0792666	0.688221	0.791426	not-significant	-0.169956	0.284542	0.386343	not-significant	-0.226034	0.229324	0.339944	not-significant	-0.472361	0.017523	0.0406062	not-significant
orf51	57582	58064	-0.0267196	0.924851	0.983054	not-significant	-0.242083	0.257347	0.425161	not-significant	0.156965	0.654009	0.78663	not-significant	0.253435	0.153203	0.251438	not-significant	0.411094	0.074734	0.148763	not-significant	0.242298	0.213175	0.302819	not-significant	-0.208847	0.293393	0.410808	not-significant	0.14237	0.469961	0.590129	not-significant
orf52	58116	58784	-0.165396	0.328872	0.695346	not-significant	-0.139511	0.487198	0.650503	not-significant	-0.0635531	0.751549	0.862097	not-significant	0.136141	0.378281	0.50799	not-significant	0.349424	0.0847839	0.164617	not-significant	0.464922	0.000677909	0.00183285	not-significant	0.263788	0.115578	0.191028	not-significant	0.451775	0.00850162	0.0216132	not-significant
orf53	59021	60457	-0.926208	0.00143358	0.0291705	not-significant	-0.214638	0.378746	0.55669	not-significant	0.0824995	0.753743	0.863067	not-significant	0.984198	1.26196e-05	6.67254e-05	not-significant	0.543512	0.0082483	0.0231562	not-significant	0.369136	0.0387609	0.0700364	not-significant	-0.0896002	0.596283	0.699255	not-significant	0.211135	0.336815	0.458677	not-significant
orf54	60572	61573	-0.600031	0.144614	0.494881	not-significant	0.218734	0.523411	0.681589	not-significant	1.02938	0.0132329	0.0499527	up-regulated	1.72129	4.15152e-06	2.5065e-05	up-regulated	0.875316	0.0380072	0.084074	not-significant	1.35519	1.1135e-06	4.62251e-06	up-regulated	1.85563	4.33012e-12	4.36193e-11	up-regulated	1.23993	1.48155e-06	7.88735e-06	up-regulated
orf55	61573	62439	-0.174735	0.644078	0.874572	not-significant	-0.0610447	0.827917	0.901608	not-significant	1.20716	0.00245729	0.0136653	up-regulated	1.0559	0.00132207	0.00431188	up-regulated	0.996776	0.00486964	0.0146158	not-significant	1.74879	4.60045e-12	3.26323e-11	up-regulated	2.07317	8.37036e-20	1.63974e-18	up-regulated	1.14811	4.90711e-07	2.84827e-06	up-regulated
orf56	62727	63923	0.182656	0.418385	0.765886	not-significant	-0.0602405	0.72003	0.827923	not-significant	0.0163207	0.92447	0.959592	not-significant	0.155323	0.279727	0.405577	not-significant	0.0873921	0.710568	0.806851	not-significant	0.211425	0.184278	0.267738	not-significant	0.231619	0.165813	0.261063	not-significant	0.350196	0.0747489	0.138619	not-significant
orf57	64382	64939	-0.170168	0.459173	0.788611	not-significant	0.0477886	0.760375	0.853324	not-significant	-0.259499	0.219218	0.38755	not-significant	-0.179044	0.267505	0.392178	not-significant	-0.469838	0.0593735	0.123205	not-significant	-0.803441	1.48675e-06	6.05599e-06	not-significant	-0.562771	0.00822203	0.0193746	not-significant	-0.518264	0.0103412	0.0257346	not-significant
orf58	64945	66138	-0.903022	0.436136	0.776601	not-significant	-1.36519	0.382007	0.558656	not-significant	-1.0242	0.602295	0.748162	not-significant	#N/A	#N/A	#N/A	#N/A	0.549069	0.689554	0.791889	not-significant	0.0360597	0.985544	0.988509	not-significant	-0.799112	0.561483	0.668589	not-significant	0.700024	0.0137161	0.0328058	not-significant
orf59	66231	67769	0.443126	0.188429	0.558293	not-significant	0.0463568	0.830362	0.902527	not-significant	0.0833214	0.801732	0.893685	not-significant	-0.0455473	0.802038	0.872383	not-significant	-0.0465904	0.873406	0.919675	not-significant	-0.422368	0.0387685	0.0700364	not-significant	-0.404192	0.092537	0.158213	not-significant	-0.295414	0.24255	0.361163	not-significant
orf60	68071	68508	0.309323	0.302399	0.674146	not-significant	0.213174	0.414163	0.58957	not-significant	0.224365	0.52969	0.69423	not-significant	0.388796	0.120804	0.208183	not-significant	0.161558	0.64053	0.751405	not-significant	0.79231	0.00182444	0.00450292	not-significant	0.8934	0.00230539	0.0062066	not-significant	0.518696	0.0699054	0.131069	not-significant
orf61	68625	69356	0.490904	0.0239172	0.184194	not-significant	0.523225	0.0114093	0.0417656	not-significant	0.64802	0.00149413	0.00935509	not-significant	0.480586	0.0110061	0.0277292	not-significant	0.195818	0.434041	0.57076	not-significant	-0.0181495	0.923272	0.946867	not-significant	-0.161082	0.450579	0.569046	not-significant	-0.267517	0.190659	0.300508	not-significant
orf62	69737	71080	0.181102	0.288643	0.660047	not-significant	0.735296	7.47e-06	0.000128735	not-significant	1.18339	7.60353e-10	4.50106e-08	up-regulated	1.30698	8.32892e-19	5.16512e-17	up-regulated	1.0414	1.39116e-09	1.53388e-08	up-regulated	0.524349	0.000113086	0.000346372	not-significant	0.137585	0.390058	0.510039	not-significant	0.252038	0.129322	0.220899	not-significant
orf63	71174	71776	0.268034	0.27697	0.653301	not-significant	0.58642	0.000406804	0.00313347	not-significant	1.28925	2.87618e-06	6.49552e-05	up-regulated	1.22133	2.16756e-14	7.23798e-13	up-regulated	0.948516	5.97587e-05	0.000307166	not-significant	0.319795	0.0804852	0.132381	not-significant	-0.255907	0.238536	0.350102	not-significant	-0.0413733	0.859251	0.904442	not-significant
orf64	71779	73248	0.355774	0.0306925	0.212548	not-significant	0.730848	2.22e-05	0.000318605	not-significant	1.10076	3.87709e-07	1.27292e-05	up-regulated	1.22659	4.0759e-14	1.27291e-12	up-regulated	0.693405	0.000282521	0.00122695	not-significant	0.166057	0.266455	0.365448	not-significant	-0.260161	0.149236	0.238408	not-significant	-0.131391	0.458494	0.578469	not-significant
orf65	73433	73897	0.230227	0.458843	0.788611	not-significant	-0.0412207	0.849621	0.912935	not-significant	-0.744054	0.00257776	0.014183	not-significant	-0.990772	6.25027e-09	7.27411e-08	not-significant	-1.63537	1.88021e-13	3.4944e-12	down-regulated	-1.58578	1.22515e-24	2.17615e-23	down-regulated	-1.25548	3.35897e-13	3.70883e-12	down-regulated	-1.16147	1.32173e-08	9.83874e-08	down-regulated
orf66	74224	75321	#N/A	#N/A	#N/A	#N/A	#N/A	#N/A	#N/A	#N/A	#N/A	#N/A	#N/A	#N/A	#N/A	#N/A	#N/A	#N/A	#N/A	#N/A	#N/A	#N/A	#N/A	#N/A	#N/A	#N/A	#N/A	#N/A	#N/A	#N/A	#N/A	#N/A	NA	#N/A
orf67	75611	76804	#N/A	#N/A	#N/A	#N/A	#N/A	#N/A	#N/A	#N/A	#N/A	#N/A	#N/A	#N/A	#N/A	#N/A	#N/A	#N/A	#N/A	#N/A	#N/A	#N/A	#N/A	#N/A	#N/A	#N/A	#N/A	#N/A	#N/A	#N/A	#N/A	#N/A	NA	#N/A
orf68	76922	78175	0.48775	0.109177	0.426738	not-significant	0.0810825	0.786175	0.87121	not-significant	-0.409612	0.334982	0.516926	not-significant	-0.0667345	0.757468	0.839084	not-significant	0.788308	0.0520639	0.110461	not-significant	0.662491	0.0457595	0.0807499	not-significant	0.88072	0.00448639	0.0112984	not-significant	0.71751	0.0471937	0.0941433	not-significant
orf69	78219	78650	-0.179045	0.74454	0.91573	not-significant	0.426612	0.362825	0.54012	not-significant	0.237597	0.687055	0.813925	not-significant	0.526694	0.153643	0.252066	not-significant	-0.0126022	0.984208	0.99183	not-significant	0.421428	0.352071	0.457946	not-significant	0.321737	0.601182	0.703253	not-significant	0.0150824	0.977434	0.984628	not-significant
orf70	78657	78893	0.293044	0.564641	0.842693	not-significant	0.769994	0.0206586	0.0658452	not-significant	0.0555818	0.920729	0.957111	not-significant	1.07797	0.00101012	0.00340709	up-regulated	-0.523467	0.370482	0.511939	not-significant	0.317421	0.435092	0.540003	not-significant	0.0231358	0.959983	0.970946	not-significant	-0.305622	0.533128	0.646858	not-significant
orf71	79247	79459	#N/A	#N/A	#N/A	#N/A	#N/A	#N/A	#N/A	#N/A	#N/A	#N/A	#N/A	#N/A	-0.214706	0.815915	0.881725	not-significant	#N/A	#N/A	#N/A	#N/A	0.356732	0.787613	0.846606	not-significant	#N/A	#N/A	#N/A	#N/A	#N/A	#N/A	NA	#N/A
orf72	79583	80458	#N/A	#N/A	#N/A	#N/A	-1.3604	0.0615131	0.150164	not-significant	#N/A	#N/A	#N/A	#N/A	-1.05691	0.249422	0.372204	not-significant	0.673841	0.613374	0.729109	not-significant	0.154894	0.837297	0.882226	not-significant	-0.930982	0.446535	0.564442	not-significant	-0.513502	0.639077	0.738435	not-significant
orf73	80463	80882	0.0159746	0.942335	0.986292	not-significant	-0.553269	0.00247147	0.0125486	not-significant	-0.736677	0.00103013	0.00696315	not-significant	-0.287509	0.0792315	0.14806	not-significant	-0.0209572	0.927184	0.955553	not-significant	-0.191538	0.208298	0.296879	not-significant	-0.424309	0.0164485	0.035633	not-significant	-0.50078	0.00982381	0.024635	not-significant
orf74	81002	81739	-0.0538901	0.839274	0.951709	not-significant	-0.582735	0.00106239	0.006636	not-significant	-0.290994	0.213635	0.38235	not-significant	-0.396341	0.0201846	0.0464342	not-significant	-0.344376	0.175347	0.290971	not-significant	-0.478076	0.0156181	0.0314831	not-significant	-0.581614	0.00647816	0.0157094	not-significant	-0.489048	0.0284878	0.0614822	not-significant
orf75	81771	82538	0.149891	0.590841	0.853071	not-significant	-0.0676038	0.790697	0.87385	not-significant	-0.0890474	0.803133	0.893972	not-significant	-0.402186	0.074951	0.14177	not-significant	0.350513	0.166812	0.280503	not-significant	0.15545	0.518194	0.619888	not-significant	0.341201	0.145382	0.233215	not-significant	0.335636	0.186938	0.295963	not-significant
orf76	82926	83702	-0.365251	0.0369065	0.23715	not-significant	-0.444689	0.011259	0.0412899	not-significant	-0.72943	0.000273864	0.00248834	not-significant	-0.738291	1.22905e-06	8.32342e-06	not-significant	-0.266707	0.183833	0.301616	not-significant	-0.231628	0.15754	0.236091	not-significant	-0.139294	0.479142	0.595391	not-significant	-0.013967	0.942242	0.96243	not-significant
orf77	83844	84743	0.114995	0.706167	0.90305	not-significant	-0.158288	0.39956	0.576449	not-significant	-0.0765095	0.753556	0.863067	not-significant	0.00278946	0.987161	0.990813	not-significant	0.806148	0.000303514	0.00131143	not-significant	0.370577	0.0551828	0.0952573	not-significant	0.110998	0.634674	0.735751	not-significant	0.340856	0.154376	0.255966	not-significant
orf78	84849	85334	0.62761	0.343333	0.705881	not-significant	0.616933	0.275692	0.446353	not-significant	0.340784	0.622127	0.761959	not-significant	1.33329	0.0153564	0.0368707	up-regulated	0.613125	0.37849	0.518793	not-significant	1.18972	0.0453664	0.0801542	not-significant	0.769344	0.241411	0.353388	not-significant	0.994306	0.131079	0.223451	not-significant
orf79	85731	85967	#N/A	#N/A	#N/A	#N/A	#N/A	#N/A	#N/A	#N/A	#N/A	#N/A	#N/A	#N/A	#N/A	#N/A	#N/A	#N/A	#N/A	#N/A	#N/A	#N/A	#N/A	#N/A	#N/A	#N/A	#N/A	#N/A	#N/A	#N/A	#N/A	#N/A	NA	#N/A
orf80	85974	86270	#N/A	#N/A	#N/A	#N/A	#N/A	#N/A	#N/A	#N/A	#N/A	#N/A	#N/A	#N/A	#N/A	#N/A	#N/A	#N/A	#N/A	#N/A	#N/A	#N/A	1.19455	0.541126	0.641478	not-significant	#N/A	#N/A	#N/A	#N/A	#N/A	#N/A	NA	#N/A
orf81	86520	86801	#N/A	#N/A	#N/A	#N/A	#N/A	#N/A	#N/A	#N/A	#N/A	#N/A	#N/A	#N/A	1.49902	0.460738	0.58806	not-significant	#N/A	#N/A	#N/A	#N/A	#N/A	#N/A	#N/A	#N/A	#N/A	#N/A	#N/A	#N/A	#N/A	#N/A	NA	#N/A
orf82	86798	87052	#N/A	#N/A	#N/A	#N/A	#N/A	#N/A	#N/A	#N/A	#N/A	#N/A	#N/A	#N/A	#N/A	#N/A	#N/A	#N/A	#N/A	#N/A	#N/A	#N/A	#N/A	#N/A	#N/A	#N/A	#N/A	#N/A	#N/A	#N/A	#N/A	#N/A	NA	#N/A
orf83	87275	87997	#N/A	#N/A	#N/A	#N/A	#N/A	#N/A	#N/A	#N/A	#N/A	#N/A	#N/A	#N/A	1.49148	0.298893	0.426247	not-significant	1.22078	0.463127	0.599109	not-significant	-0.391199	0.796125	0.852389	not-significant	#N/A	#N/A	#N/A	#N/A	-1.53	0.236851	0.354483	not-significant
orf84	88283	89059	0.500373	0.0778223	0.362445	not-significant	0.438869	0.0392355	0.10835	not-significant	-0.531694	0.105891	0.230611	not-significant	-0.348076	0.0938455	0.169902	not-significant	-0.663043	0.0275948	0.0640018	not-significant	-0.68267	0.00656629	0.0145418	not-significant	-0.345255	0.21269	0.320505	not-significant	-0.193553	0.435369	0.558933	not-significant
orf85	89158	92031	0.100132	0.643015	0.874125	not-significant	-0.180325	0.284093	0.455422	not-significant	-0.0402738	0.810374	0.898671	not-significant	-0.0303038	0.822114	0.885042	not-significant	0.202356	0.276092	0.409424	not-significant	-0.0678936	0.653744	0.741867	not-significant	-0.143483	0.386551	0.506482	not-significant	-0.173257	0.286825	0.408252	not-significant
orf86	92270	93043	0.243341	0.150324	0.504443	not-significant	0.145684	0.330335	0.507162	not-significant	0.333935	0.0589368	0.150599	not-significant	0.332107	0.0338963	0.0729517	not-significant	0.16249	0.365385	0.507036	not-significant	-0.0161059	0.918914	0.944185	not-significant	-0.119807	0.456242	0.573813	not-significant	-0.00736345	0.964315	0.97628	not-significant
orf87	93258	94913	-0.380757	0.108527	0.425399	not-significant	-1.27789	4.01e-15	7.41e-13	down-regulated	-1.47857	1.01959e-14	1.73197e-12	down-regulated	-1.42026	2.32412e-22	2.14659e-20	down-regulated	-1.11917	4.6129e-07	3.47478e-06	down-regulated	-0.617531	3.18255e-05	0.000107256	not-significant	0.224945	0.208008	0.315125	not-significant	0.326073	0.0907394	0.163624	not-significant
orf88	95165	95767	0.211277	0.397564	0.753213	not-significant	0.286234	0.0892217	0.197973	not-significant	0.519704	0.0174143	0.0607932	not-significant	0.283416	0.131839	0.223124	not-significant	0.91608	0.000199936	0.000907174	not-significant	0.875946	4.17506e-06	1.60699e-05	not-significant	0.835529	2.58694e-05	0.000102585	not-significant	0.620438	0.00370416	0.0103947	not-significant
orf89	95797	95868	#N/A	#N/A	#N/A	#N/A	#N/A	#N/A	#N/A	#N/A	#N/A	#N/A	#N/A	#N/A	#N/A	#N/A	#N/A	#N/A	#N/A	#N/A	#N/A	#N/A	2.61842	0.169986	0.250841	not-significant	#N/A	#N/A	#N/A	#N/A	#N/A	#N/A	NA	#N/A
orf90	95933	96805	-0.574961	0.0190728	0.167028	not-significant	-0.181123	0.417789	0.593486	not-significant	-0.1508	0.686127	0.813072	not-significant	0.237354	0.304904	0.432687	not-significant	0.515176	0.121534	0.219505	not-significant	1.19386	1.13063e-07	5.33204e-07	up-regulated	1.03234	0.000163244	0.000560995	up-regulated	1.07057	7.52771e-06	3.60497e-05	up-regulated
orf91	96880	97566	-0.452025	0.0739385	0.35494	not-significant	-0.360494	0.0379479	0.105708	not-significant	0.178503	0.413441	0.593866	not-significant	0.503818	0.00267779	0.00802227	not-significant	0.844819	0.00047114	0.00191882	not-significant	0.940993	1.72938e-05	6.04445e-05	not-significant	0.819345	0.000265274	0.000876208	not-significant	0.720068	0.000744638	0.00246259	not-significant
orf92	97622	97852	-1.05107	7.35655e-05	0.00265539	down-regulated	0.492564	0.0305769	0.0893363	not-significant	1.92185	3.68929e-11	2.82629e-09	up-regulated	2.39034	2.10597e-35	4.571e-33	up-regulated	4.03712	3.72426e-70	1.44095e-67	up-regulated	3.34198	1.21971e-47	7.8899e-46	up-regulated	2.94822	4.58736e-30	1.89329e-28	up-regulated	2.56261	3.89353e-18	7.44155e-17	up-regulated
orf93	97869	98627	-0.81464	0.00214383	0.0377079	not-significant	0.746665	0.0011135	0.00686985	not-significant	2.30755	2.62069e-25	1.7065e-22	up-regulated	3.28656	2.77262e-80	1.71942e-77	up-regulated	4.43057	2.14545e-66	7.60921e-64	up-regulated	4.36768	2.72962e-99	9.85848e-97	up-regulated	4.33372	9.02086e-96	4.26085e-93	up-regulated	3.96986	6.59356e-75	2.15204e-72	up-regulated
orf94	98826	99968	0.340532	0.211339	0.582268	not-significant	-0.352594	0.0752295	0.173544	not-significant	-1.25649	8.93805e-10	5.21208e-08	down-regulated	-1.01651	1.28451e-08	1.38707e-07	down-regulated	-1.17438	3.2299e-08	2.91238e-07	down-regulated	0.176725	0.326402	0.431157	not-significant	0.375058	0.0453804	0.0864688	not-significant	-0.336183	0.0539496	0.105042	not-significant
orf95	100231	100506	#N/A	#N/A	#N/A	#N/A	#N/A	#N/A	#N/A	#N/A	#N/A	#N/A	#N/A	#N/A	#N/A	#N/A	#N/A	#N/A	#N/A	#N/A	#N/A	#N/A	#N/A	#N/A	#N/A	#N/A	#N/A	#N/A	#N/A	#N/A	#N/A	#N/A	NA	#N/A
orf96	100522	100749	-0.246825	0.509639	0.814209	not-significant	0.00658623	0.979469	0.989444	not-significant	0.248797	0.39317	0.573547	not-significant	0.972742	5.73767e-06	3.31213e-05	not-significant	1.30388	0.000409136	0.00170213	up-regulated	2.09208	2.78938e-14	2.47222e-13	up-regulated	2.50742	1.14061e-16	1.72553e-15	up-regulated	1.70054	5.45306e-09	4.28469e-08	up-regulated
orf97	101028	101687	0.695594	0.0445023	0.268501	not-significant	0.605573	0.0456665	0.120211	not-significant	0.53897	0.158633	0.310666	not-significant	0.115068	0.72402	0.813717	not-significant	-0.0957956	0.837688	0.894879	not-significant	0.845693	0.0157371	0.0317083	not-significant	0.694554	0.0772919	0.135884	not-significant	1.11975	0.00856166	0.0217398	up-regulated
orf98	101851	102105	#N/A	#N/A	#N/A	#N/A	#N/A	#N/A	#N/A	#N/A	#N/A	#N/A	#N/A	#N/A	-0.364364	0.628681	0.738063	not-significant	-1.5627	0.221639	0.348465	not-significant	-0.772934	0.430975	0.535506	not-significant	0.258403	0.847338	0.896028	not-significant	-0.243943	0.844835	0.892994	not-significant
orf99	102106	102441	0.273699	0.519354	0.817535	not-significant	-0.241969	0.587188	0.732129	not-significant	0.534554	0.326383	0.508647	not-significant	-0.071085	0.840041	0.897091	not-significant	0.201895	0.754508	0.837912	not-significant	0.500697	0.26789	0.367055	not-significant	0.0183414	0.972126	0.980196	not-significant	-0.122787	0.810589	0.86961	not-significant
orf100	102708	103175	-0.634616	0.300358	0.672331	not-significant	-1.47866	0.0208629	0.0661337	not-significant	#N/A	#N/A	#N/A	#N/A	-0.531037	0.369772	0.499589	not-significant	1.83803	0.00735668	0.0209432	up-regulated	0.973696	0.159889	0.238952	not-significant	1.27561	0.0847913	0.146643	not-significant	1.29504	0.0668871	0.126359	not-significant
orf101	103176	103439	-0.919877	0.0592525	0.315329	not-significant	-1.06741	0.0141466	0.0494127	down-regulated	-0.613553	0.261045	0.435484	not-significant	-0.963048	0.0122127	0.0302771	not-significant	-0.476436	0.409888	0.548753	not-significant	0.249669	0.572578	0.670049	not-significant	0.409821	0.443682	0.562383	not-significant	0.361365	0.470468	0.59059	not-significant
orf102	103832	104869	-1.01211	0.00193113	0.0356131	down-regulated	-0.801601	0.000210646	0.00189535	not-significant	-0.0156532	0.947738	0.973656	not-significant	-0.12095	0.452466	0.57991	not-significant	1.23106	2.1881e-07	1.75048e-06	up-regulated	1.1129	1.03663e-12	7.85447e-12	up-regulated	1.08655	6.06114e-07	3.13836e-06	up-regulated	1.46242	1.10276e-14	1.65e-13	up-regulated
orf103	105170	106210	1.28157	0.0551271	0.303895	not-significant	1.42085	0.032963	0.0942097	not-significant	#N/A	#N/A	#N/A	#N/A	0.701045	0.162582	0.263464	not-significant	0.5875	0.439962	0.576858	not-significant	0.179066	0.751095	0.818517	not-significant	0.611471	0.309921	0.429644	not-significant	-0.0129439	0.984305	0.988733	not-significant
orf104	106203	106892	#N/A	#N/A	#N/A	#N/A	#N/A	#N/A	#N/A	#N/A	#N/A	#N/A	#N/A	#N/A	1.19864	0.251918	0.375027	not-significant	3.25667	0.00996906	0.0270934	up-regulated	1.75964	0.126161	0.195559	not-significant	1.36446	0.221762	0.331124	not-significant	0.814676	0.457277	0.577448	not-significant
orf105	106975	107076	#N/A	#N/A	#N/A	#N/A	#N/A	#N/A	#N/A	#N/A	#N/A	#N/A	#N/A	#N/A	#N/A	#N/A	#N/A	#N/A	#N/A	#N/A	#N/A	#N/A	#N/A	#N/A	#N/A	#N/A	#N/A	#N/A	#N/A	#N/A	#N/A	#N/A	#N/A	#N/A
orf106	107166	108329	-0.0844729	0.714562	0.904352	not-significant	-0.295214	0.0666998	0.158402	not-significant	-0.538314	0.00189943	0.0112954	not-significant	-0.505669	0.000437444	0.00162026	not-significant	0.0311329	0.865657	0.914883	not-significant	0.617848	3.16874e-05	0.000106957	not-significant	0.651523	0.00025688	0.000852458	not-significant	-0.0240474	0.891917	0.927758	not-significant
orf107	108738	111491	0.200437	0.514017	0.814209	not-significant	0.447105	0.0402527	0.110264	not-significant	0.136097	0.672284	0.801775	not-significant	0.469826	0.016129	0.0383925	not-significant	0.157068	0.564805	0.688179	not-significant	-0.17666	0.393894	0.500323	not-significant	-0.64284	0.0228555	0.0474407	not-significant	-0.173426	0.530161	0.64418	not-significant
orf108	111702	112169	-0.263209	0.367164	0.729933	not-significant	0.2328	0.25878	0.426227	not-significant	-0.367301	0.132266	0.27241	not-significant	-0.135631	0.411788	0.542975	not-significant	-0.0981624	0.715888	0.809463	not-significant	0.263694	0.297069	0.39972	not-significant	0.326131	0.231247	0.341793	not-significant	0.303885	0.254896	0.37423	not-significant
orf109	112340	112615	-0.0377305	0.92303	0.983054	not-significant	0.477776	0.0363254	0.102	not-significant	0.580134	0.048915	0.129831	not-significant	-0.0595019	0.808882	0.877181	not-significant	-0.897432	0.000590408	0.00232449	not-significant	-1.06805	0.000235775	0.000688115	down-regulated	-1.64319	3.0439e-08	1.889e-07	down-regulated	-0.758372	0.00150825	0.00464067	not-significant
orf110	112722	114026	0.444115	0.0800431	0.366505	not-significant	0.335647	0.172519	0.32082	not-significant	0.359747	0.221104	0.390178	not-significant	0.263077	0.152519	0.25079	not-significant	-1.26649	1.87491e-05	0.000105272	down-regulated	-1.54662	0.00377478	0.00879092	down-regulated	-1.89918	7.68702e-13	8.2519e-12	down-regulated	-1.17819	1.19126e-05	5.49e-05	down-regulated
orf111	114668	115213	0.32096	0.287538	0.658743	not-significant	0.37144	0.06793	0.160772	not-significant	-0.00114904	0.997006	0.998028	not-significant	-0.619264	0.000210282	0.000843655	not-significant	-1.32174	9.40997e-06	5.54693e-05	down-regulated	-0.961161	3.08351e-06	1.20071e-05	not-significant	-0.750345	0.00105808	0.00310198	not-significant	-0.795587	0.00195237	0.00585434	not-significant
orf112	115217	115894	0.0062531	0.984108	0.994983	not-significant	0.0651601	0.755489	0.852551	not-significant	0.00599265	0.983016	0.99116	not-significant	-0.228944	0.301032	0.428172	not-significant	-0.280712	0.343938	0.484381	not-significant	-0.297194	0.180797	0.263741	not-significant	-0.0949793	0.708545	0.796399	not-significant	-0.254689	0.336846	0.458677	not-significant
orf113	116108	117064	-0.0819727	0.680465	0.892702	not-significant	-0.796693	2.41e-06	5.11e-05	not-significant	-0.918969	5.01329e-06	0.000103634	not-significant	-1.12466	9.73259e-14	2.79796e-12	down-regulated	-0.805771	9.12301e-05	0.000452009	not-significant	-0.422861	0.0074975	0.0163451	not-significant	-0.0842214	0.662478	0.759492	not-significant	-0.168222	0.382201	0.504881	not-significant
orf114	117100	117867	0.231757	0.390075	0.744799	not-significant	-0.723821	0.00215857	0.011416	not-significant	-0.864847	0.00742519	0.0319145	not-significant	-1.04292	3.15673e-07	2.42538e-06	down-regulated	-1.00741	0.00278383	0.00898938	down-regulated	0.0207891	0.922182	0.945973	not-significant	0.244317	0.322578	0.442348	not-significant	0.420415	0.141551	0.238145	not-significant
orf115	118335	119615	0.369201	0.123754	0.455544	not-significant	1.24266	4.79e-06	9.09e-05	up-regulated	1.99828	2.83623e-12	2.9949e-10	up-regulated	2.2986	7.13478e-46	2.21229e-43	up-regulated	1.95444	1.84182e-27	1.37522e-25	up-regulated	1.41428	8.27622e-16	8.26477e-15	up-regulated	0.876753	1.20915e-06	5.9492e-06	not-significant	0.997989	8.45586e-08	5.58e-07	not-significant
orf116	120045	121025	-0.250446	0.464546	0.792573	not-significant	-0.378095	0.157843	0.301629	not-significant	0.199003	0.563765	0.721562	not-significant	0.612917	0.0416486	0.0869213	not-significant	0.189728	0.606182	0.723271	not-significant	0.405561	0.16346	0.243318	not-significant	0.662068	0.0148787	0.0326195	not-significant	0.396301	0.247283	0.365966	not-significant
orf117	121045	122193	-0.602522	0.0582766	0.312246	not-significant	-0.291545	0.369903	0.547506	not-significant	-0.256024	0.564677	0.721922	not-significant	-0.340028	0.281773	0.407726	not-significant	0.081014	0.835063	0.893561	not-significant	-0.272458	0.477305	0.581169	not-significant	-0.355234	0.317812	0.437647	not-significant	0.0469972	0.907522	0.939561	not-significant
orf118	122251	122961	-0.768029	0.0715696	0.349451	not-significant	-0.502658	0.0858815	0.192229	not-significant	-0.482345	0.190176	0.350976	not-significant	-0.332583	0.241403	0.36248	not-significant	-0.558105	0.138791	0.243915	not-significant	-0.667796	0.040688	0.0728083	not-significant	-0.528956	0.198174	0.302492	not-significant	-0.211251	0.53776	0.650588	not-significant
orf119	123014	124156	-0.465486	0.208052	0.578987	not-significant	-0.832426	0.0181611	0.0598067	not-significant	-0.24816	0.534157	0.697861	not-significant	-0.141498	0.676573	0.777098	not-significant	-0.0836134	0.842392	0.898327	not-significant	-0.345274	0.335719	0.439845	not-significant	-0.283116	0.383941	0.503744	not-significant	-0.241938	0.56359	0.67361	not-significant
orf120	124168	125139	0.0890415	0.813199	0.93901	not-significant	-0.639523	0.10784	0.227482	not-significant	-0.209732	0.715721	0.834839	not-significant	-0.11132	0.788149	0.862237	not-significant	-0.0193909	0.964396	0.978886	not-significant	-0.0819017	0.822486	0.871221	not-significant	-0.175535	0.642387	0.742263	not-significant	-0.352248	0.45152	0.573593	not-significant
orf121	125163	126095	-0.11319	0.691835	0.898001	not-significant	-0.628218	0.0658585	0.157003	not-significant	-0.238782	0.493223	0.664033	not-significant	-0.329629	0.102884	0.183116	not-significant	-0.0293391	0.936414	0.961258	not-significant	-0.390807	0.148796	0.224776	not-significant	-0.590819	0.0479616	0.09073	not-significant	-0.386519	0.20223	0.315116	not-significant
orf122	126459	127196	0.102331	0.640394	0.872833	not-significant	-0.284036	0.0917762	0.201868	not-significant	-0.105787	0.703484	0.826123	not-significant	-0.166551	0.333439	0.461414	not-significant	-0.397816	0.0817668	0.159926	not-significant	-0.190879	0.258232	0.356312	not-significant	0.361189	0.0574008	0.105132	not-significant	0.516409	0.0145645	0.0345814	not-significant
orf123	127318	127653	-0.0297014	0.914665	0.981737	not-significant	-0.324284	0.178456	0.329152	not-significant	-0.570489	0.0425166	0.116727	not-significant	-0.130657	0.551119	0.671157	not-significant	-0.483463	0.138864	0.243915	not-significant	-0.760799	0.0124107	0.0256134	not-significant	0.212571	0.454541	0.57237	not-significant	-0.16469	0.580825	0.689136	not-significant
orf124	127795	128088	-0.259474	0.37426	0.735022	not-significant	-0.333227	0.204248	0.36132	not-significant	-0.192346	0.521691	0.688132	not-significant	-0.456602	0.0463415	0.0950628	not-significant	0.00976308	0.977854	0.987633	not-significant	0.224701	0.463957	0.567859	not-significant	0.402405	0.244865	0.357479	not-significant	1.06629	0.00128745	0.00401665	up-regulated
orf125	128187	128912	-0.189362	0.52129	0.817791	not-significant	0.369379	0.197061	0.352129	not-significant	1.20173	0.00400303	0.0198475	up-regulated	0.440485	0.114436	0.199265	not-significant	1.59035	1.85231e-08	1.74799e-07	up-regulated	1.22401	2.88989e-07	1.28989e-06	up-regulated	0.93101	0.00118907	0.00344329	not-significant	1.21167	0.000153163	0.0005818	up-regulated
orf126	128935	129885	0.184945	0.667123	0.888427	not-significant	0.06335	0.895193	0.938579	not-significant	0.143631	0.833346	0.909798	not-significant	-0.0819392	0.827832	0.888191	not-significant	1.11819	0.0202896	0.0493442	up-regulated	1.12421	0.00443674	0.0102118	up-regulated	0.522792	0.219485	0.328416	not-significant	0.616777	0.175734	0.282761	not-significant
orf127	129974	130894	0.833751	6.65229e-05	0.00242225	not-significant	-0.0445837	0.813122	0.891847	not-significant	0.00391464	0.988629	0.993897	not-significant	0.273814	0.0948595	0.171085	not-significant	0.83929	1.60031e-05	9.10552e-05	not-significant	0.683909	2.97356e-05	0.00010084	not-significant	0.914948	6.56257e-06	2.8935e-05	not-significant	0.504314	0.00744966	0.0191802	not-significant
orf128	130990	131730	-0.152691	0.549119	0.835862	not-significant	0.407262	0.122137	0.248614	not-significant	0.467521	0.102755	0.225161	not-significant	0.646056	0.000825477	0.00286672	not-significant	1.05312	8.18987e-05	0.000410072	up-regulated	0.638113	0.00197782	0.00483467	not-significant	0.394174	0.111485	0.185198	not-significant	0.57218	0.0256954	0.0563149	not-significant
orf129	131928	132401	0.157812	0.641246	0.872833	not-significant	0.267389	0.333798	0.511128	not-significant	0.569802	0.108106	0.234259	not-significant	1.35399	2.77362e-09	3.46982e-08	up-regulated	0.994687	0.00178019	0.00612986	not-significant	0.933878	0.000971883	0.00254203	not-significant	0.985402	0.00557867	0.0137637	not-significant	0.645056	0.0877044	0.159098	not-significant
orf130	132579	132980	0.245216	0.780353	0.929215	not-significant	#N/A	#N/A	#N/A	#N/A	#N/A	#N/A	#N/A	#N/A	1.68851	0.0651173	0.126817	not-significant	-0.00803854	0.993933	0.99673	not-significant	1.42905	0.0415502	0.0741334	not-significant	0.623764	0.53216	0.644321	not-significant	1.25566	0.185184	0.293623	not-significant
orf131	133311	134630	-0.0366178	0.951364	0.991238	not-significant	0.242191	0.597701	0.740435	not-significant	0.80332	0.268147	0.442981	not-significant	0.671824	0.228361	0.346372	not-significant	0.558239	0.293994	0.430232	not-significant	1.17179	0.00311345	0.00734151	up-regulated	0.939311	0.04756	0.0900168	not-significant	0.0417581	0.934075	0.956932	not-significant
orf132	134791	135477	0.276052	0.466215	0.79444	not-significant	0.142541	0.683033	0.799713	not-significant	0.328499	0.407218	0.58817	not-significant	0.284008	0.286149	0.41257	not-significant	0.604729	0.0747659	0.148763	not-significant	0.899759	8.92259e-05	0.000279008	not-significant	0.915472	0.00075535	0.00228216	not-significant	0.563145	0.0737095	0.136811	not-significant
orf133	135547	136905	-0.201167	0.356282	0.722484	not-significant	-0.610364	0.000497347	0.0036577	not-significant	-0.410168	0.0289974	0.0890574	not-significant	-0.275166	0.0807035	0.150165	not-significant	-0.196607	0.310328	0.449084	not-significant	1.12261	2.29754e-11	1.5486e-10	up-regulated	1.45468	3.82577e-13	4.20242e-12	up-regulated	0.84127	2.05616e-05	9.03e-05	not-significant
orf134	137143	139479	0.705974	0.00186911	0.0349489	not-significant	-0.087708	0.615779	0.752742	not-significant	-0.373026	0.0590836	0.150777	not-significant	-0.462033	0.00125731	0.00412545	not-significant	-0.707047	0.00042409	0.00175576	not-significant	-1.00477	2.24024e-12	1.6318e-11	down-regulated	-1.14522	5.7562e-10	4.59092e-09	down-regulated	-0.64454	0.00103256	0.0032941	not-significant
orf135	139728	141185	0.715008	0.0499357	0.287893	not-significant	0.333533	0.116657	0.240834	not-significant	-0.0976823	0.746909	0.85835	not-significant	-0.135579	0.476783	0.604297	not-significant	-0.445442	0.171038	0.28614	not-significant	-0.441371	0.0421255	0.0750706	not-significant	-0.490254	0.0362446	0.0712654	not-significant	-0.470196	0.0963583	0.171785	not-significant
orf136	141612	142571	0.12639	0.628992	0.870246	not-significant	0.452929	0.00311846	0.015189	not-significant	0.342363	0.0532274	0.139196	not-significant	0.349235	0.00797736	0.020975	not-significant	-0.329631	0.20414	0.328113	not-significant	-0.643177	7.51727e-06	2.79239e-05	not-significant	-0.401415	0.0641758	0.115657	not-significant	-0.478224	0.010517	0.0261111	not-significant
orf137	142898	143659	0.51227	0.0116157	0.122068	not-significant	0.535225	0.000580073	0.00417185	not-significant	0.788241	0.000691823	0.00508073	not-significant	0.863032	3.59719e-07	2.72996e-06	not-significant	0.322928	0.193366	0.31375	not-significant	0.629236	0.000295203	0.000848978	not-significant	0.439733	0.037399	0.0730285	not-significant	0.343298	0.0937827	0.16797	not-significant
orf138	143739	144050	-0.149185	0.575694	0.846831	not-significant	0.344509	0.0540545	0.135453	not-significant	0.538579	0.0085957	0.0354898	not-significant	0.373769	0.0200452	0.0461586	not-significant	0.403871	0.0938774	0.178447	not-significant	0.568528	0.00261033	0.00624346	not-significant	0.925662	4.30975e-06	1.94901e-05	not-significant	0.996455	1.59413e-05	7.14e-05	not-significant
orf139	144430	145956	0.0730481	0.823041	0.942766	not-significant	-0.201546	0.405598	0.582443	not-significant	-0.183986	0.624245	0.763835	not-significant	-0.351136	0.110291	0.193288	not-significant	-0.735689	0.00319723	0.0101246	not-significant	-0.641107	0.00368621	0.0085985	not-significant	-0.832156	0.000300174	0.000977059	not-significant	-0.332257	0.143022	0.240239	not-significant
orf140	146225	147418	#N/A	#N/A	#N/A	#N/A	#N/A	#N/A	#N/A	#N/A	#N/A	#N/A	#N/A	#N/A	#N/A	#N/A	#N/A	#N/A	#N/A	#N/A	#N/A	#N/A	#N/A	#N/A	#N/A	#N/A	#N/A	#N/A	#N/A	#N/A	#N/A	#N/A	#N/A	#N/A
orf141	147575	147694	-0.700067	0.272315	0.651783	not-significant	-0.244157	0.547235	0.700316	not-significant	-0.710146	0.159635	0.311979	not-significant	-0.755798	0.0804199	0.149701	not-significant	-0.891574	0.0591973	0.122959	not-significant	-1.20124	0.00554932	0.0125264	down-regulated	-2.08764	4.16582e-06	1.894e-05	down-regulated	-0.753064	0.141482	0.238123	not-significant
orf142	147737	147856	-0.950547	0.104523	0.417587	not-significant	0.101046	0.798679	0.880517	not-significant	0.176186	0.784195	0.881176	not-significant	-0.487207	0.30966	0.43755	not-significant	-1.15122	0.115554	0.21053	not-significant	-1.71938	0.000205805	0.000606774	down-regulated	-1.50869	0.00243561	0.00651181	down-regulated	-1.83767	0.00276893	0.0080031	down-regulated
orf143	147867	148001	-0.270943	0.390848	0.744799	not-significant	-0.348735	0.126786	0.255645	not-significant	-0.512959	0.116357	0.247528	not-significant	-0.71644	0.000235562	0.000933008	not-significant	-1.25037	5.89732e-10	6.78351e-09	down-regulated	-1.5696	1.03006e-15	1.01692e-14	down-regulated	-1.40205	6.81282e-10	5.30427e-09	down-regulated	-1.13804	4.82665e-07	2.81e-06	down-regulated
orf144	148027	148272	-0.305621	0.248981	0.62562	not-significant	-0.460469	0.0233905	0.0726178	not-significant	-0.48182	0.0712335	0.173726	not-significant	-0.819674	2.28429e-06	1.44339e-05	not-significant	-1.31548	1.08302e-08	1.07193e-07	down-regulated	-1.5199	2.57789e-18	3.0949e-17	down-regulated	-1.57386	1.53237e-13	1.77496e-12	down-regulated	-1.05369	5.66836e-09	4.45e-08	down-regulated
orf145	148351	149343	-0.110456	0.681286	0.892702	not-significant	-0.498028	0.00280329	0.0139889	not-significant	-0.632229	0.0114492	0.044777	not-significant	-0.872052	3.80569e-07	2.87313e-06	not-significant	-1.14849	4.567e-09	4.75236e-08	down-regulated	-1.3691	2.64886e-19	3.40658e-18	down-regulated	-1.45554	5.79464e-16	8.26611e-15	down-regulated	-1.12063	1.05494e-07	6.83e-07	down-regulated
orf146	149450	149797	-0.321574	0.269252	0.649804	not-significant	-0.759202	7.67e-05	0.000842883	not-significant	-1.06323	3.96617e-07	1.29132e-05	down-regulated	-1.03809	3.50195e-09	4.31873e-08	down-regulated	-1.26995	5.3309e-09	5.49354e-08	down-regulated	-1.49331	2.97964e-17	3.26105e-16	down-regulated	-1.50734	1.03082e-14	1.30417e-13	down-regulated	-1.51541	1.5316e-15	2.44e-14	down-regulated
orf147	150523	151716	-0.903022	0.436136	0.776601	not-significant	-1.36519	0.382007	0.558656	not-significant	-1.0242	0.602295	0.748162	not-significant	#N/A	#N/A	#N/A	#N/A	0.549069	0.689554	0.791889	not-significant	0.0360597	0.985544	0.988509	not-significant	-0.799112	0.561483	0.668589	not-significant	0.700024	0.0137161	0.0328058	not-significant
orf148	152011	154431	-0.336968	0.167195	0.529741	not-significant	-0.554073	0.00223837	0.0117381	not-significant	-0.737838	0.00202466	0.0118241	not-significant	-0.784347	5.75686e-06	3.31879e-05	not-significant	-0.665909	0.00200714	0.00671572	not-significant	0.730148	7.56844e-05	0.000240305	not-significant	0.966478	4.28748e-06	1.94101e-05	not-significant	0.533993	0.00274414	0.00793686	not-significant
orf149	154986	156020	-0.428395	0.158225	0.516753	not-significant	-0.973934	7.59e-06	0.000130223	not-significant	-0.984534	0.0015655	0.0097395	not-significant	-1.06037	4.80461e-09	5.71419e-08	down-regulated	-1.12426	5.97156e-08	5.19733e-07	down-regulated	-0.820135	1.4536e-06	5.93213e-06	not-significant	-0.732238	0.000216899	0.000731197	not-significant	-0.78485	9.87371e-05	0.000386121	not-significant
orf150	156410	156778	-0.277673	0.458088	0.788611	not-significant	-1.46613	9.15e-06	0.00015249	down-regulated	-0.963035	0.0205692	0.0690999	not-significant	-0.782642	0.0128271	0.0315702	not-significant	-0.356422	0.389457	0.529055	not-significant	-0.75146	0.0278268	0.0522537	not-significant	-0.536104	0.152124	0.242111	not-significant	-0.990175	0.00537698	0.0144122	not-significant
orf151	156775	157788	-0.276766	0.147328	0.500457	not-significant	-0.469355	0.00524016	0.0231147	not-significant	-0.464253	0.0311711	0.0937532	not-significant	-0.234121	0.137173	0.230411	not-significant	-0.193662	0.33635	0.478445	not-significant	-0.153928	0.381673	0.4881	not-significant	-0.457727	0.0221947	0.0463406	not-significant	-0.383654	0.0534489	0.104364	not-significant
orf152	158079	159737	0.0246817	0.923269	0.983054	not-significant	0.784765	2.03e-05	0.000300643	not-significant	0.740976	0.000173389	0.00172814	not-significant	0.751937	2.37812e-06	1.50032e-05	not-significant	0.585159	0.0153013	0.0389254	not-significant	0.187738	0.290244	0.392364	not-significant	0.153841	0.42854	0.549209	not-significant	0.506152	0.0290873	0.0624897	not-significant
orf153	159750	160478	0.25233	0.372265	0.734446	not-significant	0.452017	0.0275594	0.0824148	not-significant	0.349884	0.237854	0.409924	not-significant	0.167412	0.372084	0.501776	not-significant	-0.050527	0.867677	0.915881	not-significant	-0.357763	0.111065	0.175166	not-significant	-0.0980514	0.689846	0.782218	not-significant	-0.0426096	0.867806	0.910961	not-significant
orf154	160475	161041	0.259368	0.240127	0.617192	not-significant	0.405451	0.0231773	0.0722315	not-significant	0.121854	0.507641	0.676991	not-significant	0.303829	0.0576307	0.114917	not-significant	-0.0977518	0.662652	0.769508	not-significant	-0.254997	0.117026	0.183234	not-significant	-0.114818	0.564587	0.671766	not-significant	-0.148686	0.508308	0.626234	not-significant
orf155	161283	161603	0.662287	0.103991	0.416265	not-significant	-0.238294	0.459873	0.62947	not-significant	-0.130748	0.758586	0.865847	not-significant	0.0596184	0.797819	0.869059	not-significant	0.295606	0.431798	0.568606	not-significant	-0.0277385	0.926599	0.948352	not-significant	0.735598	0.0884874	0.151861	not-significant	0.159514	0.659916	0.752695	not-significant
orf156	161646	162080	0.187576	0.586165	0.852286	not-significant	-0.407266	0.101705	0.217702	not-significant	-0.790608	0.0078945	0.0334169	not-significant	-0.170266	0.268783	0.393652	not-significant	0.0373637	0.888599	0.927612	not-significant	-0.370115	0.102147	0.162699	not-significant	0.293441	0.273234	0.388548	not-significant	-0.431704	0.0332545	0.0702334	not-significant
orf157	162147	162404	0.129753	0.462475	0.79119	not-significant	-0.185988	0.292577	0.465536	not-significant	-0.331141	0.122756	0.257705	not-significant	0.011076	0.94191	0.961851	not-significant	-0.329051	0.140694	0.246215	not-significant	-0.72772	2.16425e-05	7.47996e-05	not-significant	-0.275834	0.13749	0.222317	not-significant	-0.697977	0.00142784	0.00441248	not-significant
orf158	162568	163086	0.229107	0.445869	0.784672	not-significant	0.484626	0.028116	0.0837712	not-significant	0.435039	0.113035	0.242463	not-significant	0.81362	1.37095e-05	7.18753e-05	not-significant	0.773835	0.000647796	0.00252706	not-significant	-0.0793914	0.644411	0.733616	not-significant	-0.481975	0.0187598	0.0399539	not-significant	-0.738624	0.00132797	0.00413093	not-significant
orf159	163128	165380	0.174517	0.592132	0.854045	not-significant	0.522864	0.0190761	0.0621653	not-significant	1.00034	0.00118141	0.00777066	up-regulated	1.15734	4.63205e-09	5.53932e-08	up-regulated	0.509403	0.07689	0.152277	not-significant	0.18919	0.332507	0.43709	not-significant	-0.143654	0.500321	0.617019	not-significant	-0.600537	0.0217304	0.0488876	not-significant
orf160	165699	165953	-0.0582189	0.924899	0.983054	not-significant	-0.794882	0.0641978	0.154037	not-significant	-0.558153	0.325986	0.508231	not-significant	-0.369989	0.255044	0.378123	not-significant	-0.573399	0.371263	0.512352	not-significant	0.0287623	0.958521	0.970841	not-significant	0.394327	0.532901	0.644452	not-significant	0.267937	0.691276	0.778833	not-significant
orf161	165950	167656	-0.207845	0.248462	0.62562	not-significant	-0.401939	0.00665135	0.0276274	not-significant	-0.0614096	0.726309	0.842697	not-significant	0.0152918	0.923187	0.95196	not-significant	0.0994058	0.6143	0.729685	not-significant	0.666816	0.000210147	0.000618733	not-significant	0.706296	0.000293791	0.00095922	not-significant	0.231886	0.215996	0.331411	not-significant
orf162	167807	168703	-0.0674399	0.778359	0.928854	not-significant	-0.303152	0.0994861	0.21442	not-significant	-0.40793	0.0709811	0.173327	not-significant	-0.216238	0.264246	0.388055	not-significant	0.27463	0.237138	0.366072	not-significant	0.243551	0.252121	0.349326	not-significant	0.0605957	0.794708	0.860028	not-significant	-0.076152	0.748705	0.820655	not-significant
orf163	169193	171244	0.234121	0.272482	0.651783	not-significant	0.326065	0.0478515	0.124671	not-significant	0.578903	0.0371348	0.105642	not-significant	0.575457	0.000174441	0.000716412	not-significant	0.357192	0.0844594	0.164137	not-significant	0.0179679	0.911766	0.938398	not-significant	-0.341931	0.0808354	0.140775	not-significant	-0.136361	0.489448	0.607763	not-significant
orf164	171603	172382	0.177666	0.511345	0.814209	not-significant	0.510439	0.00644382	0.0269342	not-significant	0.602741	0.0038298	0.0192327	not-significant	0.736948	9.27279e-07	6.48199e-06	not-significant	0.581899	0.0233412	0.0554972	not-significant	1.41363	2.24308e-16	2.32572e-15	up-regulated	1.67432	2.15514e-15	2.93638e-14	up-regulated	1.5025	7.93247e-13	9.9e-12	up-regulated
orf165	172531	173235	-0.411385	0.153296	0.510699	not-significant	-0.475926	0.0293814	0.0864648	not-significant	-0.10001	0.73366	0.847799	not-significant	-0.169936	0.385493	0.515606	not-significant	0.739017	0.00679713	0.0195596	not-significant	0.863316	3.40268e-05	0.000113966	not-significant	1.56987	1.0737e-08	7.06546e-08	up-regulated	1.34583	4.94556e-08	3.38e-07	up-regulated
orf166	173275	173508	-0.13198	0.735909	0.913416	not-significant	-0.439671	0.0923839	0.202985	not-significant	-0.667633	0.0634882	0.159414	not-significant	-0.456346	0.0432975	0.089673	not-significant	0.220382	0.548481	0.674655	not-significant	-0.0656869	0.771739	0.833263	not-significant	-0.257032	0.327505	0.447661	not-significant	-0.133237	0.664322	0.755689	not-significant
orf167	173576	173917	-0.556349	0.0662065	0.332313	not-significant	-0.650895	0.0137882	0.0485092	not-significant	-0.657637	0.0128843	0.0489223	not-significant	-0.901822	8.73776e-05	0.000379306	not-significant	-1.65818	1.98872e-05	0.000110931	down-regulated	-1.22974	2.99888e-06	1.16986e-05	down-regulated	-0.704908	0.0141919	0.0313305	not-significant	-0.930271	0.00374547	0.0104829	not-significant
orf168	173901	174158	-0.422376	0.185352	0.555121	not-significant	-0.679146	0.0117194	0.0425943	not-significant	-0.987241	0.00496681	0.0234364	not-significant	-0.635777	0.0245757	0.0551334	not-significant	-1.87886	8.25266e-05	0.00041273	down-regulated	-1.14211	0.000690715	0.00186166	down-regulated	-0.645399	0.0836836	0.144891	not-significant	-0.820285	0.0237741	0.0528687	not-significant
orf169	174188	175786	-0.0771692	0.769092	0.927528	not-significant	-0.469032	0.00181582	0.00995275	not-significant	-0.546192	0.00771195	0.0327863	not-significant	-0.472907	0.00198941	0.00619958	not-significant	-0.713082	0.000895675	0.00340053	not-significant	-0.803494	8.20149e-08	3.932e-07	not-significant	-0.88148	7.39601e-07	3.76532e-06	not-significant	-0.893307	2.76505e-05	0.000119229	not-significant
orf170	175893	176870	0.444227	0.0262785	0.195138	not-significant	0.103633	0.533962	0.690062	not-significant	0.329417	0.133959	0.274883	not-significant	0.149949	0.341082	0.469894	not-significant	-0.520344	0.0139024	0.0359907	not-significant	-0.406532	0.021439	0.0416667	not-significant	-0.646849	0.00274758	0.00725012	not-significant	-0.495064	0.0299315	0.0640441	not-significant
orf171	176939	177745	0.113277	0.679098	0.89251	not-significant	-0.0523034	0.786381	0.87121	not-significant	0.274036	0.283587	0.460207	not-significant	0.141338	0.437763	0.566418	not-significant	0.390513	0.138049	0.243084	not-significant	0.544447	0.00452321	0.0103943	not-significant	0.732092	0.000792259	0.0023751	not-significant	0.467392	0.0704078	0.131662	not-significant
orf172	177752	177979	#N/A	#N/A	#N/A	#N/A	#N/A	#N/A	#N/A	#N/A	#N/A	#N/A	#N/A	#N/A	1.94438	0.120964	0.208292	not-significant	#N/A	#N/A	#N/A	#N/A	0.613775	0.559418	0.658657	not-significant	#N/A	#N/A	#N/A	#N/A	#N/A	#N/A	#N/A	#N/A
orf173	178040	178381	0.649954	0.474055	0.799541	not-significant	#N/A	#N/A	#N/A	#N/A	#N/A	#N/A	#N/A	#N/A	0.825038	0.284904	0.41116	not-significant	1.04801	0.338951	0.479833	not-significant	0.957481	0.181461	0.264441	not-significant	1.99241	0.0877468	0.150956	not-significant	1.58719	0.0736688	0.136795	not-significant
orf174	178534	179349	-0.0570821	0.849596	0.957455	not-significant	0.166383	0.476009	0.641461	not-significant	0.462881	0.110769	0.238707	not-significant	0.545742	0.00692122	0.0185006	not-significant	0.882481	0.00188765	0.00640658	not-significant	0.927931	0.000143517	0.000434591	not-significant	1.11464	9.67223e-05	0.000343211	up-regulated	1.02719	0.000158117	0.000596347	up-regulated
orf175	179366	179938	-0.103263	0.6492	0.877785	not-significant	0.19176	0.300947	0.47407	not-significant	0.340068	0.135805	0.276968	not-significant	0.485456	0.00889646	0.0230427	not-significant	0.765625	0.00125519	0.00453488	not-significant	0.928213	1.29575e-06	5.33311e-06	not-significant	0.937505	1.14342e-05	4.78884e-05	not-significant	0.963131	8.08136e-06	3.86e-05	not-significant
orf176	179985	180260	-0.699515	0.283409	0.657224	not-significant	-0.142932	0.772856	0.862782	not-significant	0.0945695	0.856593	0.925111	not-significant	0.401969	0.389833	0.520217	not-significant	0.98595	0.164057	0.277294	not-significant	1.58857	0.0018501	0.00455328	up-regulated	2.13414	0.000156875	0.000539981	up-regulated	1.55109	0.00336615	0.00954717	up-regulated
orf177	180277	180849	-0.103263	0.6492	0.877785	not-significant	0.19176	0.300947	0.47407	not-significant	0.340068	0.135805	0.276968	not-significant	0.485456	0.00889646	0.0230427	not-significant	0.765625	0.00125519	0.00453488	not-significant	0.928213	1.29575e-06	5.33311e-06	not-significant	0.937505	1.14342e-05	4.78884e-05	not-significant	0.963131	8.08136e-06	3.86e-05	not-significant
orf178	180896	181909	-0.285624	0.160823	0.520884	not-significant	-0.202521	0.267632	0.437146	not-significant	-0.38219	0.0857979	0.197509	not-significant	-0.624938	0.000419862	0.00156505	not-significant	-1.05387	1.92045e-07	1.55388e-06	down-regulated	-0.887139	2.36669e-06	9.36454e-06	not-significant	-0.619539	0.00108153	0.00316202	not-significant	-0.634859	0.00113596	0.00358623	not-significant
orf179	181946	182188	2.41721	0.00961002	0.109691	not-significant	#N/A	#N/A	#N/A	#N/A	#N/A	#N/A	#N/A	#N/A	0.395359	0.555802	0.67508	not-significant	-1.13275	0.310591	0.449312	not-significant	0.310791	0.709008	0.786295	not-significant	0.312679	0.783969	0.853705	not-significant	-0.425513	0.610668	0.715489	not-significant
orf180	182196	182627	0.618523	0.236398	0.615362	not-significant	0.387997	0.283907	0.455304	not-significant	0.443584	0.3354	0.516926	not-significant	0.612543	0.0934693	0.169699	not-significant	-0.0766417	0.89283	0.931662	not-significant	-0.286669	0.418589	0.522965	not-significant	0.317656	0.46558	0.582402	not-significant	-0.807213	0.0640073	0.121568	not-significant
orf181	184320	185084	0.0751764	0.820743	0.941869	not-significant	0.321238	0.192307	0.346298	not-significant	0.113669	0.620961	0.761863	not-significant	-0.0189934	0.908961	0.942618	not-significant	-0.618003	0.00617728	0.0179949	not-significant	-0.381007	0.0145863	0.0296377	not-significant	-0.596868	0.0014042	0.00400881	not-significant	-0.475668	0.0056379	0.014951	not-significant
orf182	185310	185531	#N/A	#N/A	#N/A	#N/A	#N/A	#N/A	#N/A	#N/A	#N/A	#N/A	#N/A	#N/A	-0.290546	0.81296	0.880011	not-significant	-0.687715	0.639666	0.750598	not-significant	-1.36173	0.180118	0.263104	not-significant	-0.782469	0.303996	0.422454	not-significant	-0.531207	0.311119	0.432246	not-significant
orf183	185620	186996	-0.0224704	0.91239	0.981737	not-significant	-0.533547	0.00213203	0.0113051	not-significant	-0.356404	0.135825	0.276968	not-significant	-0.469738	0.00425661	0.0121008	not-significant	-0.312869	0.124347	0.223582	not-significant	-0.532517	0.000609374	0.00165894	not-significant	-0.75525	2.91739e-05	0.000114832	not-significant	-0.638877	0.0014855	0.00458444	not-significant
orf184	187105	187527	0.628961	0.109123	0.426738	not-significant	0.195556	0.511823	0.672637	not-significant	-0.291083	0.429884	0.609861	not-significant	-0.697518	0.0323365	0.0701162	not-significant	0.0643234	0.878844	0.922407	not-significant	-0.0521175	0.89942	0.929444	not-significant	0.403627	0.344553	0.463649	not-significant	0.418887	0.355856	0.478876	not-significant
orf185	187521	188300	-0.206889	0.312139	0.679439	not-significant	-0.215687	0.214076	0.372429	not-significant	0.299742	0.252483	0.426113	not-significant	0.0806212	0.658935	0.764823	not-significant	0.591545	0.00912905	0.0251477	not-significant	0.618325	0.000877154	0.00231381	not-significant	0.688137	0.00114893	0.00333386	not-significant	0.465526	0.0939775	0.168247	not-significant
orf186	188328	188960	0.137823	0.655704	0.883929	not-significant	-0.0715246	0.736644	0.840609	not-significant	0.412544	0.0983921	0.217308	not-significant	0.390789	0.0395895	0.0835072	not-significant	0.744736	0.0119852	0.0318409	not-significant	0.782593	0.000266569	0.000772266	not-significant	0.682253	0.00782911	0.0185723	not-significant	0.44337	0.106223	0.187247	not-significant
orf187	189058	189834	0.324666	0.466415	0.794455	not-significant	-0.426369	0.225938	0.388372	not-significant	-0.214562	0.685807	0.812939	not-significant	-0.276157	0.375664	0.504879	not-significant	-0.28035	0.601695	0.719128	not-significant	0.0115527	0.97259	0.979825	not-significant	-0.508286	0.230665	0.341343	not-significant	0.362627	0.389016	0.511812	not-significant
orf188	189837	190955	0.159616	0.612192	0.863493	not-significant	-0.205862	0.381493	0.558656	not-significant	-0.39098	0.213997	0.382823	not-significant	-0.295266	0.108176	0.190426	not-significant	-0.884231	0.0120521	0.0319587	not-significant	-0.478232	0.0607536	0.103573	not-significant	0.0134753	0.963982	0.973833	not-significant	-0.22307	0.487127	0.605311	not-significant
orf189	191160	193595	-0.498888	0.00243193	0.0404214	not-significant	-0.416055	0.0106893	0.0396655	not-significant	-0.181739	0.408271	0.588413	not-significant	-0.221338	0.106169	0.187501	not-significant	-0.114443	0.491962	0.625572	not-significant	-0.454728	0.00100383	0.00261926	not-significant	-0.510688	0.00242238	0.00648459	not-significant	-0.31899	0.0546813	0.106231	not-significant
orf190	193861	194553	-0.077556	0.65856	0.884172	not-significant	0.0225704	0.891755	0.936423	not-significant	-0.163663	0.424249	0.604501	not-significant	-0.222576	0.200616	0.311583	not-significant	-0.553638	0.0102472	0.0277961	not-significant	-0.34061	0.0324986	0.0598593	not-significant	-0.293409	0.117423	0.193401	not-significant	-0.24512	0.173522	0.279626	not-significant
orf191	194766	195008	-0.101414	0.772408	0.928276	not-significant	-0.0917221	0.75734	0.852551	not-significant	-0.643927	0.0425112	0.116727	not-significant	-0.707566	0.00181606	0.00570217	not-significant	-1.33657	1.37381e-05	7.89061e-05	down-regulated	-0.916391	4.54746e-05	0.000149082	not-significant	-0.706164	0.00552412	0.013645	not-significant	-0.843584	0.000224757	0.000824237	not-significant
orf192	195408	195746	0.542217	0.0893266	0.386718	not-significant	0.330243	0.127459	0.256749	not-significant	0.537232	0.125189	0.261138	not-significant	0.677771	0.000170393	0.000701778	not-significant	0.501798	0.125195	0.224615	not-significant	0.58296	0.0137554	0.0280943	not-significant	0.0331914	0.908711	0.939657	not-significant	0.359843	0.162435	0.265797	not-significant
orf193	196053	196985	-0.313062	0.230984	0.610322	not-significant	-0.371257	0.0515058	0.130675	not-significant	0.0622776	0.826557	0.90585	not-significant	0.29357	0.0870146	0.160191	not-significant	1.16329	1.88616e-05	0.000105764	up-regulated	1.23413	2.88137e-10	1.76632e-09	up-regulated	1.2131	1.37266e-09	1.03278e-08	up-regulated	1.02199	1.14243e-05	5.28e-05	up-regulated
orf194	197091	198521	-0.812072	0.00667407	0.0839796	not-significant	-0.0797974	0.748117	0.848463	not-significant	0.938184	2.49677e-05	0.000398158	not-significant	1.20364	3.27749e-11	6.15914e-10	up-regulated	2.74755	7.1794e-33	8.48764e-31	up-regulated	3.27098	2.73519e-105	1.07766e-102	up-regulated	3.06522	6.38403e-61	9.35811e-59	up-regulated	3.19765	1.11816e-68	2.79e-66	up-regulated
orf195	198974	201754	-0.415329	0.0175875	0.159054	not-significant	-0.629772	8.54e-05	0.000906416	not-significant	-0.515622	0.0292458	0.0893718	not-significant	-0.572402	2.54965e-05	0.000125204	not-significant	-0.696712	0.000155129	0.000727123	not-significant	-1.0029	1.21653e-12	9.07479e-12	down-regulated	-1.25689	1.80024e-15	2.47663e-14	down-regulated	-0.895605	2.90778e-06	1.48e-05	not-significant
orf196	201759	203558	-0.406175	0.124735	0.457397	not-significant	-0.740911	3.28e-05	0.000432894	not-significant	-0.480201	0.0406063	0.113159	not-significant	-0.5855	0.0005122	0.00185443	not-significant	-0.613397	0.00226571	0.0074751	not-significant	0.0977928	0.571014	0.669039	not-significant	0.445618	0.0192614	0.0408585	not-significant	0.200188	0.294528	0.415315	not-significant
orf197	203617	204153	0.0870188	0.847681	0.956175	not-significant	-0.161306	0.600739	0.742615	not-significant	-0.309177	0.519222	0.685801	not-significant	0.112842	0.690106	0.786699	not-significant	-0.0594454	0.878751	0.922407	not-significant	0.318049	0.317551	0.421263	not-significant	0.551366	0.133394	0.216847	not-significant	-0.354409	0.364201	0.488094	not-significant
orf198	204315	205097	-0.179785	0.387852	0.742464	not-significant	-0.40274	0.0272653	0.0815952	not-significant	-0.334867	0.201589	0.366322	not-significant	-0.469848	0.00566936	0.0154882	not-significant	0.0577373	0.804216	0.874934	not-significant	1.90839	5.28242e-18	6.17089e-17	up-regulated	2.60472	5.40327e-32	2.5241e-30	up-regulated	2.18706	6.91837e-22	1.8e-20	up-regulated
orf199	205520	208447	-0.0412411	0.830953	0.947086	not-significant	-0.0378647	0.821048	0.89769	not-significant	0.231128	0.179226	0.337301	not-significant	0.248489	0.0827926	0.153546	not-significant	0.830787	5.70277e-06	3.48721e-05	not-significant	0.690167	4.36213e-06	1.67602e-05	not-significant	0.357908	0.0240541	0.0496092	not-significant	0.338592	0.0535443	0.104455	not-significant
orf200	208645	209598	-0.265445	0.13482	0.476693	not-significant	-0.130099	0.429763	0.603122	not-significant	0.127225	0.525022	0.690712	not-significant	-0.0461926	0.735991	0.822166	not-significant	0.540975	0.00656812	0.0190163	not-significant	0.541565	0.00124874	0.00320619	not-significant	0.756136	4.36599e-05	0.00016527	not-significant	0.851589	3.54731e-06	1.79e-05	not-significant
orf201	209992	210501	-0.238137	0.244459	0.620643	not-significant	0.0620625	0.751689	0.851091	not-significant	-0.0232772	0.910213	0.953405	not-significant	0.0700873	0.709576	0.802572	not-significant	0.163703	0.483696	0.618707	not-significant	0.0693568	0.672389	0.757311	not-significant	0.153783	0.392896	0.513119	not-significant	0.219118	0.26541	0.385857	not-significant
orf202	210563	211525	-0.0320223	0.861902	0.960426	not-significant	-0.125598	0.423578	0.597741	not-significant	0.0509235	0.806423	0.89645	not-significant	0.017354	0.90424	0.940193	not-significant	-0.196886	0.299436	0.436588	not-significant	-0.300654	0.0927549	0.149609	not-significant	-0.515908	0.00567001	0.0139486	not-significant	-0.237172	0.176611	0.283411	not-significant
orf203	211871	212473	-0.284637	0.207482	0.578802	not-significant	-0.828377	2.57e-07	8.41e-06	not-significant	-0.561585	0.00693075	0.0304594	not-significant	-0.596504	0.00035942	0.00136147	not-significant	-0.696415	0.00176834	0.0060989	not-significant	-0.454887	0.0117272	0.0243535	not-significant	-0.200741	0.328561	0.448631	not-significant	-0.153655	0.490257	0.60859	not-significant
orf204	212788	214071	-0.215565	0.268618	0.649772	not-significant	-0.465399	0.00477161	0.0214907	not-significant	-0.628168	0.000917989	0.00633672	not-significant	-0.737524	8.86144e-06	4.86315e-05	not-significant	-0.45551	0.0137015	0.0356004	not-significant	-0.730421	4.95807e-06	1.88494e-05	not-significant	-0.720905	0.000217413	0.000732348	not-significant	-0.64257	0.000739673	0.00244999	not-significant
orf205	214348	215508	0.356625	0.082929	0.373766	not-significant	0.128745	0.415382	0.590685	not-significant	0.267771	0.246449	0.420917	not-significant	0.123548	0.453457	0.581008	not-significant	0.130365	0.54094	0.67023	not-significant	0.535903	0.0109912	0.022968	not-significant	0.794241	0.000199319	0.000676222	not-significant	0.915137	5.3397e-06	2.61e-05	not-significant
orf206	216304	218208	1.27194	0.000123463	0.00434317	up-regulated	0.59268	0.00247812	0.0125596	not-significant	0.0712899	0.821581	0.904202	not-significant	-0.313958	0.0761476	0.14372	not-significant	-0.891046	0.00307482	0.00979523	not-significant	-0.351759	0.0183098	0.0363346	not-significant	0.223149	0.409336	0.530029	not-significant	1.1885	1.59198e-07	9.96e-07	up-regulated
orf207	218542	218730	0.900825	0.150625	0.505015	not-significant	-0.0258416	0.956848	0.976048	not-significant	-0.0749054	0.898905	0.947147	not-significant	-0.0240341	0.941148	0.961526	not-significant	-0.539121	0.438048	0.574904	not-significant	-1.25787	0.0529359	0.0917697	not-significant	-0.0480528	0.946192	0.964597	not-significant	-0.330211	0.582782	0.690587	not-significant
orf208	218933	219967	-0.192506	0.471894	0.797895	not-significant	-0.513105	0.0196766	0.0636128	not-significant	-0.708609	0.013197	0.0499433	not-significant	-0.523428	0.0116925	0.029154	not-significant	-0.748325	0.00317189	0.0100593	not-significant	-0.77693	0.000284756	0.000820444	not-significant	-0.604042	0.0114958	0.026105	not-significant	-0.933221	1.31895e-05	6.02e-05	not-significant
orf209	220636	222687	0.100725	0.595171	0.855229	not-significant	0.657779	8.24e-05	0.000886552	not-significant	0.777213	1.58246e-05	0.000267648	not-significant	0.923225	9.86648e-09	1.09261e-07	not-significant	0.829161	1.7434e-06	1.16665e-05	not-significant	0.499001	0.000280895	0.000811059	not-significant	0.276754	0.0737723	0.13056	not-significant	0.414436	0.0166181	0.038742	not-significant
orf210	222896	223669	1.30079	0.0995181	0.407396	not-significant	0.211984	0.65087	0.778327	not-significant	-0.0384042	0.949549	0.974492	not-significant	0.731609	0.0694981	0.133547	not-significant	-0.09619	0.859828	0.910128	not-significant	0.0959663	0.79924	0.854653	not-significant	0.50087	0.272774	0.388548	not-significant	-0.093524	0.840092	0.890015	not-significant
orf211	224015	226321	0.500434	0.00304714	0.0468469	not-significant	1.4102	3.14e-08	1.48e-06	up-regulated	0.578649	0.0392062	0.110439	not-significant	0.513033	0.0407497	0.0854563	not-significant	-0.725259	0.00170366	0.005919	not-significant	-0.702719	1.43278e-05	5.06466e-05	not-significant	-0.00976991	0.956936	0.968325	not-significant	-0.334926	0.0718407	0.133752	not-significant
orf212	226260	226706	0.257578	0.323863	0.691446	not-significant	1.1264	5.69e-05	0.00067764	up-regulated	0.604157	0.0702789	0.172366	not-significant	0.372074	0.0585373	0.116245	not-significant	-0.767388	0.00745534	0.0211533	not-significant	-0.8347	2.56016e-05	8.79916e-05	not-significant	0.00436975	0.985829	0.989086	not-significant	-0.732247	0.00154874	0.0047515	not-significant
orf213	226877	228052	1.01259	0.0525652	0.297409	not-significant	1.01874	0.0437028	0.11714	not-significant	1.27989	0.0715396	0.174255	not-significant	0.987482	0.0399189	0.083998	not-significant	0.670315	0.303396	0.441001	not-significant	0.60077	0.259246	0.357271	not-significant	0.379314	0.486028	0.602011	not-significant	-0.278241	0.584792	0.692126	not-significant
orf214	228435	229244	-0.0118009	0.961637	0.991554	not-significant	1.09712	8.02e-05	0.000869661	up-regulated	2.70186	1.17451e-28	9.17765e-26	up-regulated	3.03738	2.36307e-94	1.70968e-91	up-regulated	3.89274	4.34287e-82	3.08054e-79	up-regulated	3.93938	1.61557e-136	1.00027e-133	up-regulated	3.82085	1.54978e-91	5.4901e-89	up-regulated	4.56045	6.11587e-134	6.49e-131	up-regulated
orf215	229525	230391	-0.457747	0.138933	0.484667	not-significant	0.173269	0.448209	0.620233	not-significant	0.735392	0.0266163	0.0839304	not-significant	0.816657	4.22667e-07	3.13641e-06	not-significant	2.475	2.06999e-26	1.37655e-24	up-regulated	2.53657	3.52048e-47	2.21127e-45	up-regulated	2.24784	1.42276e-20	2.95031e-19	up-regulated	2.3372	9.83148e-48	1.19e-45	up-regulated
orf216	230896	231930	-0.561179	0.00784595	0.0955089	not-significant	-0.740384	0.000172726	0.00163366	not-significant	-0.894167	0.000670856	0.0049735	not-significant	-1.06954	6.35042e-11	1.0932e-09	down-regulated	-0.960254	0.000106051	0.000519434	not-significant	2.78806	2.46857e-43	1.30473e-41	up-regulated	3.69411	5.98617e-65	1.01789e-62	up-regulated	3.45773	5.51315e-46	6e-44	up-regulated
orf217	231960	232094	#N/A	#N/A	#N/A	#N/A	#N/A	#N/A	#N/A	#N/A	#N/A	#N/A	#N/A	#N/A	-1.37108	0.332046	0.459927	not-significant	#N/A	#N/A	#N/A	#N/A	2.07673	0.0477754	0.0839653	not-significant	2.2379	0.120959	0.198531	not-significant	1.50536	0.221688	0.338596	not-significant
orf218	232069	232305	-0.802704	0.0612011	0.320954	not-significant	-0.974084	0.0103963	0.0387197	not-significant	-0.624153	0.234309	0.405963	not-significant	-0.94122	0.00876445	0.0227551	not-significant	-0.542239	0.292451	0.428605	not-significant	2.67636	6.14032e-18	7.11555e-17	up-regulated	3.25419	2.46087e-22	6.01217e-21	up-regulated	3.49587	4.03985e-21	9.85e-20	up-regulated
orf219	232573	232818	-0.416541	0.275364	0.653301	not-significant	-0.127347	0.689053	0.804818	not-significant	-0.716663	0.122817	0.257705	not-significant	-0.506679	0.0590848	0.117064	not-significant	-1.25829	0.00338898	0.0106525	down-regulated	-0.687586	0.0501904	0.0876763	not-significant	-0.100161	0.827008	0.881889	not-significant	-1.12968	0.00405413	0.0112283	down-regulated
orf220	232805	233080	-0.669884	0.0496727	0.287175	not-significant	-0.307877	0.259302	0.426439	not-significant	-1.07197	0.0169137	0.0598025	not-significant	-1.00956	0.000136186	0.000571192	down-regulated	-1.48929	3.76172e-05	0.000200123	down-regulated	-1.39639	1.47369e-06	6.00843e-06	down-regulated	-0.728576	0.0398812	0.0773074	not-significant	-1.32006	2.02694e-05	8.91e-05	down-regulated
orf221	233101	237135	0.183199	0.535958	0.826456	not-significant	-0.390323	0.138961	0.273021	not-significant	-0.867837	0.00236015	0.0132297	not-significant	-1.16013	3.67085e-09	4.5142e-08	down-regulated	-1.91109	6.08036e-18	1.76041e-16	down-regulated	-2.13085	3.34243e-39	1.40642e-37	down-regulated	-1.79505	1.02195e-26	3.29115e-25	down-regulated	-1.61905	4.57713e-18	8.71e-17	down-regulated
orf222	237982	238857	-0.200712	0.560814	0.841889	not-significant	-0.292727	0.233211	0.397016	not-significant	-0.544989	0.0767015	0.182283	not-significant	-0.316094	0.210086	0.323399	not-significant	-0.169127	0.615224	0.730579	not-significant	-0.675875	0.0110267	0.0230311	not-significant	-0.451686	0.136615	0.221153	not-significant	-0.49744	0.138436	0.233644	not-significant
orf223	238854	239666	-0.721744	0.0516578	0.294549	not-significant	-0.719294	0.00791716	0.0315236	not-significant	-0.301276	0.318794	0.500012	not-significant	-0.293972	0.246259	0.368227	not-significant	-0.533828	0.0931389	0.17728	not-significant	-0.102029	0.703475	0.781359	not-significant	-0.637444	0.0448714	0.0855757	not-significant	-0.253283	0.476329	0.595596	not-significant
orf224	239759	241732	-0.228457	0.422018	0.767322	not-significant	-0.632488	0.000157509	0.00150021	not-significant	-0.386372	0.151676	0.299594	not-significant	-0.495247	0.00191305	0.00599172	not-significant	-0.560586	0.0268271	0.0623573	not-significant	-0.185275	0.343687	0.449197	not-significant	-0.0540061	0.797059	0.861505	not-significant	-0.35901	0.140816	0.237096	not-significant
orf225	242095	242970	-0.225618	0.339722	0.704037	not-significant	0.03099	0.881445	0.929919	not-significant	-0.699435	0.00178451	0.0108094	not-significant	-0.405469	0.0206487	0.0472765	not-significant	-1.55362	1.70383e-12	2.76774e-11	down-regulated	1.96902	4.85378e-24	8.4483e-23	up-regulated	3.02777	3.82341e-46	3.25066e-44	up-regulated	2.94749	7.86982e-39	6.42e-37	up-regulated
orf226	243354	243776	0.165065	0.641055	0.872833	not-significant	0.922348	1.64e-05	0.000253198	not-significant	0.457234	0.164421	0.318188	not-significant	1.23436	1.03004e-10	1.68733e-09	up-regulated	1.15304	0.000712043	0.0027507	up-regulated	1.39765	3.11349e-11	2.06644e-10	up-regulated	1.72487	7.64472e-12	7.5576e-11	up-regulated	1.42582	3.53904e-08	2.48e-07	up-regulated
orf227	243824	245485	0.116738	0.786926	0.930666	not-significant	0.0243328	0.943977	0.968869	not-significant	0.143883	0.726441	0.842697	not-significant	0.262317	0.430998	0.560948	not-significant	0.773101	0.0794256	0.156353	not-significant	0.240034	0.427779	0.532146	not-significant	0.804491	0.0212225	0.0445735	not-significant	0.92131	0.0156557	0.0367814	not-significant
orf228	245562	247304	-0.0196287	0.919575	0.983054	not-significant	0.0274552	0.87664	0.926051	not-significant	0.206067	0.34762	0.527437	not-significant	0.149708	0.365776	0.495579	not-significant	-0.00263136	0.990076	0.994985	not-significant	0.0338197	0.838305	0.88292	not-significant	0.0426268	0.824294	0.880216	not-significant	0.419686	0.0356529	0.0744831	not-significant
orf229	248370	249692	-0.58009	0.0926205	0.394731	not-significant	-0.206502	0.216241	0.375683	not-significant	0.641359	0.00268308	0.0145797	not-significant	0.947526	2.61159e-08	2.63649e-07	not-significant	0.346412	0.172902	0.288185	not-significant	0.244081	0.168474	0.249374	not-significant	-0.0833432	0.687273	0.780133	not-significant	0.255648	0.178976	0.28624	not-significant
orf230	249880	250707	-0.462833	0.216445	0.589155	not-significant	0.175506	0.357569	0.534447	not-significant	1.4288	7.91374e-14	1.06617e-11	up-regulated	1.34755	1.33127e-08	1.42692e-07	up-regulated	0.608978	0.049792	0.106276	not-significant	0.119111	0.618051	0.710513	not-significant	-0.446656	0.0481684	0.0910062	not-significant	-0.393582	0.126988	0.21779	not-significant
orf231	250963	252969	0.0297282	0.929485	0.983133	not-significant	-0.135139	0.393466	0.570141	not-significant	0.956966	3.15176e-05	0.000466436	not-significant	0.876072	3.8189e-11	6.99487e-10	not-significant	-0.258064	0.307113	0.445512	not-significant	0.253056	0.198634	0.285437	not-significant	0.075266	0.67847	0.771583	not-significant	-0.22276	0.277869	0.398623	not-significant
orf232	253221	254219	-0.391119	0.141671	0.490064	not-significant	-0.409032	0.00741329	0.02997	not-significant	0.0220116	0.914891	0.95583	not-significant	-0.114986	0.484459	0.610842	not-significant	-0.842759	2.31577e-05	0.000127173	not-significant	-0.915275	3.56911e-09	1.97555e-08	not-significant	-0.980708	1.90162e-08	1.21196e-07	not-significant	-0.905802	5.69236e-07	3.28e-06	not-significant
orf233	254834	255460	-0.139201	0.606145	0.860207	not-significant	-0.493549	0.0189614	0.0618413	not-significant	-0.289224	0.385918	0.565984	not-significant	-0.610725	0.000465363	0.00169864	not-significant	-0.613357	0.0398336	0.0872527	not-significant	-0.433304	0.0312715	0.0579687	not-significant	-0.24443	0.240631	0.352489	not-significant	0.341273	0.117534	0.204804	not-significant
orf234	255705	257639	-0.366333	0.0608463	0.320524	not-significant	-0.588781	7.91e-05	0.000862298	not-significant	-0.605037	0.00443893	0.0215172	not-significant	-0.753898	8.49076e-07	5.97381e-06	not-significant	-0.699577	0.000318589	0.00136685	not-significant	-0.448558	0.00439056	0.010127	not-significant	-0.360612	0.0349373	0.0690784	not-significant	-0.106859	0.549906	0.661728	not-significant
orf235	257720	259255	0.0267899	0.860937	0.960387	not-significant	-0.0581715	0.726913	0.833011	not-significant	0.145655	0.456709	0.632978	not-significant	0.120383	0.405431	0.537069	not-significant	0.278674	0.132623	0.235577	not-significant	0.327435	0.018532	0.0367418	not-significant	0.202958	0.25652	0.371538	not-significant	0.378255	0.0354717	0.0742141	not-significant
orf236	259324	260865	0.341968	0.0843938	0.377499	not-significant	0.513701	0.000898903	0.00589651	not-significant	0.685013	0.00101635	0.00689389	not-significant	0.557567	0.000124167	0.000523819	not-significant	0.962854	5.40154e-07	3.97733e-06	not-significant	0.703639	1.01017e-06	4.22593e-06	not-significant	0.737797	3.61474e-05	0.000139566	not-significant	0.840716	4.43037e-06	2.19e-05	not-significant
orf237	261036	262067	0.530266	0.0511318	0.292132	not-significant	0.444461	0.0181944	0.0598679	not-significant	0.380765	0.115628	0.246592	not-significant	0.327745	0.0571236	0.114168	not-significant	0.391826	0.111223	0.204566	not-significant	0.326964	0.0674327	0.113854	not-significant	0.189871	0.301663	0.419762	not-significant	0.275691	0.231236	0.348719	not-significant
orf238	262320	263207	0.265083	0.267737	0.649196	not-significant	-0.00975863	0.960205	0.978653	not-significant	0.327205	0.167122	0.321491	not-significant	0.0828451	0.662786	0.768332	not-significant	-0.0649986	0.805524	0.87591	not-significant	-0.172624	0.404431	0.509685	not-significant	0.279538	0.243979	0.356656	not-significant	0.0802324	0.733407	0.810588	not-significant
orf239	263320	264984	0.45646	0.023167	0.180425	not-significant	0.351856	0.0234309	0.0726876	not-significant	0.542069	0.0018492	0.011098	not-significant	0.33979	0.0164662	0.0389536	not-significant	-0.0711144	0.702853	0.801071	not-significant	-0.504692	0.000462316	0.00128523	not-significant	-0.563809	0.000806213	0.00241353	not-significant	-0.593974	0.000372251	0.00131294	not-significant
orf240	264981	265247	0.29502	0.366479	0.729269	not-significant	0.215789	0.260371	0.42785	not-significant	0.0830071	0.689715	0.815099	not-significant	0.398005	0.0146871	0.0355191	not-significant	0.041106	0.870566	0.918246	not-significant	-0.0730517	0.696554	0.775858	not-significant	-0.309936	0.18647	0.288249	not-significant	-0.481539	0.015024	0.035573	not-significant
orf241	#N/A	#N/A	#N/A	#N/A	#N/A	#N/A	#N/A	#N/A	#N/A	#N/A	#N/A	#N/A	#N/A	#N/A	1.82249	0.325417	0.453204	not-significant	#N/A	#N/A	#N/A	#N/A	#N/A	#N/A	#N/A	#N/A	#N/A	#N/A	#N/A	#N/A	#N/A	#N/A	#N/A	#N/A
orf242	265592	265978	-0.0387945	0.875784	0.965173	not-significant	-0.183769	0.348233	0.524119	not-significant	-0.0983571	0.69766	0.821506	not-significant	-0.255011	0.17518	0.279682	not-significant	-0.0185848	0.945523	0.968507	not-significant	0.0153785	0.943065	0.958997	not-significant	0.1926	0.432247	0.552285	not-significant	0.0493325	0.835119	0.88541	not-significant
orf243	266341	267948	-0.28534	0.230961	0.610322	not-significant	-0.339736	0.0879658	0.195924	not-significant	-0.561781	0.0230963	0.0753543	not-significant	-0.252613	0.196947	0.307092	not-significant	-0.846341	0.00186861	0.00636009	not-significant	-1.06239	4.41547e-06	1.69501e-05	down-regulated	-0.598359	0.0161619	0.0351068	not-significant	-0.364708	0.156511	0.258495	not-significant
orf244	268423	269523	0.11915	0.517634	0.816374	not-significant	-0.100335	0.526964	0.684498	not-significant	-0.050288	0.773378	0.874643	not-significant	-0.0898453	0.534269	0.65776	not-significant	-0.104762	0.587991	0.706919	not-significant	-0.374025	0.01364	0.0279112	not-significant	-0.323721	0.114699	0.189722	not-significant	-0.27528	0.15174	0.252484	not-significant
orf245	269558	269758	0.307082	0.529028	0.822754	not-significant	-0.533447	0.199419	0.355095	not-significant	-0.0155498	0.979788	0.989923	not-significant	-0.361859	0.252842	0.375758	not-significant	-0.725326	0.217344	0.343617	not-significant	-0.582965	0.172726	0.254019	not-significant	0.194326	0.716067	0.801685	not-significant	-0.216282	0.692397	0.779682	not-significant
orf246	269774	270304	0.102477	0.635806	0.871609	not-significant	0.052674	0.754898	0.852551	not-significant	0.176369	0.385248	0.565214	not-significant	0.0429196	0.769614	0.84902	not-significant	0.469394	0.0421032	0.0917988	not-significant	0.420586	0.0106909	0.0224078	not-significant	0.260156	0.190652	0.293115	not-significant	0.0806859	0.678338	0.768032	not-significant
orf247	270515	271732	0.353949	0.0490254	0.28542	not-significant	0.541626	0.00140271	0.00814972	not-significant	0.956018	3.28431e-05	0.000476347	not-significant	0.863177	1.11686e-08	1.22123e-07	not-significant	0.679348	0.00292818	0.00936314	not-significant	0.312467	0.0831335	0.136426	not-significant	-0.108123	0.594232	0.697427	not-significant	-0.0900549	0.634454	0.734713	not-significant
orf248	271938	273422	0.305918	0.0792881	0.36502	not-significant	0.269225	0.119052	0.244167	not-significant	0.56391	0.0124331	0.0477643	not-significant	0.794855	1.90572e-06	1.22254e-05	not-significant	0.546018	0.0112817	0.0302551	not-significant	0.0956803	0.520755	0.622435	not-significant	-0.266142	0.121181	0.19881	not-significant	-0.240992	0.231782	0.349237	not-significant
orf249	273545	274426	0.118978	0.541798	0.830798	not-significant	0.122488	0.472481	0.638823	not-significant	0.402033	0.0690531	0.170107	not-significant	0.110667	0.52486	0.648772	not-significant	0.0451394	0.814635	0.881251	not-significant	-0.449167	0.00572242	0.0128569	not-significant	-0.871033	4.55988e-07	2.39605e-06	not-significant	-0.683158	0.00225267	0.00666067	not-significant
orf250	274603	275790	0.551678	0.105686	0.419963	not-significant	-0.255341	0.406217	0.582541	not-significant	-0.22386	0.556959	0.716274	not-significant	0.244545	0.450702	0.578332	not-significant	0.23663	0.535951	0.664822	not-significant	-0.179137	0.545169	0.645137	not-significant	-0.377876	0.24408	0.35668	not-significant	0.0665509	0.833898	0.884778	not-significant
orf251	275942	277165	-0.0282462	0.930277	0.983133	not-significant	-0.305415	0.22468	0.386701	not-significant	-0.671437	0.0849073	0.196408	not-significant	-0.298523	0.158761	0.258994	not-significant	-0.72625	0.0260942	0.0609532	not-significant	-0.702546	0.0059931	0.0134164	not-significant	-0.790089	0.0049584	0.0123553	not-significant	-0.638532	0.0369658	0.0764357	not-significant
orf252	277235	278398	0.249162	0.233806	0.614258	not-significant	0.853765	2.45e-06	5.13e-05	not-significant	0.928604	1.89124e-07	6.84172e-06	not-significant	1.24263	1.66049e-12	3.89632e-11	up-regulated	1.05477	2.39099e-08	2.19785e-07	up-regulated	0.730338	1.2102e-06	5.01434e-06	not-significant	0.293467	0.0779578	0.136942	not-significant	0.427569	0.0176868	0.0409635	not-significant
orf253	278741	278968	-0.169033	0.635523	0.871508	not-significant	-0.535272	0.0859685	0.192318	not-significant	-1.73477	3.71318e-05	0.000529468	down-regulated	-0.489507	0.0972991	0.174818	not-significant	-0.944591	0.0285155	0.0657077	not-significant	-0.532849	0.116982	0.183231	not-significant	-0.537919	0.194025	0.297333	not-significant	-1.16355	0.00366358	0.0102944	down-regulated
orf254	278965	279240	-0.65828	0.0229375	0.180229	not-significant	-0.927264	4.02e-05	0.000508902	not-significant	-1.35	1.13048e-07	4.24691e-06	down-regulated	-0.823042	3.55085e-06	2.17102e-05	not-significant	-1.43862	4.13384e-05	0.000217205	down-regulated	-1.18938	7.71243e-07	3.27703e-06	down-regulated	-0.764527	0.00915127	0.0213748	not-significant	-1.18929	0.000489599	0.00168072	down-regulated
orf255	279736	280743	0.143009	0.559618	0.840725	not-significant	0.283689	0.171162	0.319257	not-significant	0.464132	0.0640626	0.16065	not-significant	0.524433	0.00272665	0.00815178	not-significant	0.969634	0.000102147	0.000501425	not-significant	0.994572	1.09931e-06	4.56798e-06	not-significant	0.823593	0.000509544	0.00159387	not-significant	0.853652	0.000412038	0.00143773	not-significant
orf256	280943	282517	0.00772507	0.974901	0.994344	not-significant	-0.145847	0.39889	0.576095	not-significant	-0.233003	0.311402	0.491377	not-significant	-0.16371	0.309843	0.43755	not-significant	0.209209	0.261217	0.393204	not-significant	-0.234688	0.109393	0.172906	not-significant	-0.60368	0.000364307	0.00117057	not-significant	-0.541838	0.00298272	0.00855693	not-significant
orf257	282755	283969	0.131909	0.540191	0.829265	not-significant	0.0786621	0.624793	0.758579	not-significant	0.138087	0.487677	0.660145	not-significant	0.143457	0.37833	0.50799	not-significant	0.495561	0.00726047	0.0207108	not-significant	0.132896	0.366615	0.472889	not-significant	-0.0042712	0.980533	0.986244	not-significant	0.0223006	0.909604	0.940641	not-significant
orf258	284786	285484	0.345457	0.202722	0.571936	not-significant	0.0351002	0.85534	0.915198	not-significant	-0.36802	0.116254	0.247523	not-significant	-0.377225	0.0501774	0.101944	not-significant	-0.685992	0.00105961	0.00389776	not-significant	-1.10184	2.18905e-11	1.48008e-10	down-regulated	-1.18157	2.06392e-13	2.36489e-12	down-regulated	-1.2958	2.17003e-08	1.57e-07	down-regulated
orf259	285648	286913	0.327231	0.057759	0.311374	not-significant	0.670723	2.1e-05	0.00030651	not-significant	1.05441	2.19108e-07	7.78234e-06	up-regulated	1.03739	6.03338e-12	1.25918e-10	up-regulated	1.02089	1.67916e-08	1.59165e-07	up-regulated	0.787239	8.37886e-07	3.55671e-06	not-significant	0.689434	5.44337e-05	0.000201391	not-significant	0.744475	7.20623e-06	3.45e-05	not-significant
orf260	287300	288646	-0.391439	0.105194	0.419462	not-significant	-1.05317	2.47e-11	2.58e-09	down-regulated	-1.17033	8.87601e-07	2.53128e-05	down-regulated	-1.4724	2.64312e-21	2.12478e-19	down-regulated	-1.43567	2.70795e-11	3.79113e-10	down-regulated	-1.18644	2.28188e-13	1.82803e-12	down-regulated	-0.879681	3.93862e-06	1.80033e-05	not-significant	-0.828996	8.43543e-06	4e-05	not-significant
orf261	288690	289259	-0.616581	0.100541	0.408761	not-significant	-1.03924	0.00530081	0.0232561	down-regulated	-0.542867	0.165922	0.320284	not-significant	-1.46155	2.04132e-06	1.30506e-05	down-regulated	-1.08313	0.00739518	0.0210246	down-regulated	-1.1322	0.00334461	0.00784816	down-regulated	-0.491705	0.284177	0.400675	not-significant	-0.562936	0.192021	0.302205	not-significant
orf262	289290	289865	-0.82569	0.0268944	0.197941	not-significant	-0.570572	0.0386578	0.107219	not-significant	-0.40803	0.216127	0.384799	not-significant	-0.992605	0.0008537	0.00295057	not-significant	-0.352756	0.263662	0.395158	not-significant	-0.400771	0.167481	0.248158	not-significant	-0.691889	0.0318677	0.0638405	not-significant	-0.343847	0.287235	0.408561	not-significant
orf263	289965	290432	-0.144945	0.761342	0.923533	not-significant	-0.132316	0.631809	0.763389	not-significant	-0.323199	0.461919	0.637483	not-significant	-0.0694709	0.805248	0.873895	not-significant	-0.0225148	0.96082	0.977125	not-significant	1.19544	0.000109605	0.000336972	up-regulated	0.818845	0.0287288	0.0582386	not-significant	-0.173401	0.678432	0.768032	not-significant
orf264	290555	291154	0.239801	0.216866	0.58935	not-significant	0.377072	0.0323438	0.0928529	not-significant	0.28328	0.205553	0.370944	not-significant	0.541754	0.00024574	0.00096802	not-significant	0.0753559	0.719351	0.812564	not-significant	0.327678	0.0384707	0.0696167	not-significant	0.118647	0.518038	0.633105	not-significant	-0.117447	0.537003	0.650072	not-significant
orf265	291346	292941	0.187638	0.313773	0.681209	not-significant	0.175289	0.239008	0.404177	not-significant	0.202546	0.269528	0.444698	not-significant	0.0865976	0.517631	0.641864	not-significant	0.389876	0.03547	0.0795784	not-significant	0.46535	0.001979	0.00483484	not-significant	0.420957	0.013605	0.0302642	not-significant	0.478997	0.00418946	0.0115578	not-significant
orf266	293271	293402	-0.361536	0.40753	0.763382	not-significant	0.403356	0.0742639	0.172098	not-significant	0.557516	0.0424702	0.116727	not-significant	0.715622	0.00614098	0.0166301	not-significant	0.365812	0.222602	0.349721	not-significant	0.0991438	0.717056	0.792391	not-significant	-0.12798	0.679576	0.772427	not-significant	-0.240301	0.401883	0.52419	not-significant
orf267	293599	294852	-0.279511	0.149605	0.504059	not-significant	-0.551268	0.00110773	0.00684672	not-significant	-0.603755	0.00130466	0.00834257	not-significant	-0.790407	2.78768e-07	2.18042e-06	not-significant	-0.593448	0.00290293	0.00930338	not-significant	-0.341273	0.0408946	0.0730874	not-significant	0.141893	0.445282	0.563362	not-significant	0.234683	0.204673	0.318106	not-significant
orf268	295210	296766	-0.143153	0.711591	0.904352	not-significant	0.175284	0.618094	0.754121	not-significant	-0.203825	0.687596	0.814137	not-significant	0.230428	0.486426	0.612406	not-significant	1.02498	0.0118689	0.0315712	up-regulated	0.967845	0.00358934	0.00839062	not-significant	0.534549	0.0997303	0.168169	not-significant	0.393341	0.224646	0.342129	not-significant
orf269	297096	297308	-0.280413	0.369392	0.732256	not-significant	-0.645906	0.00339876	0.0161292	not-significant	-0.846402	0.00170436	0.0104372	not-significant	-0.836211	0.000171712	0.000706541	not-significant	-0.568336	0.0479074	0.102821	not-significant	-0.847902	0.00117356	0.0030275	not-significant	-0.854893	0.00292965	0.00767814	not-significant	-1.23866	7.11336e-05	0.000286629	down-regulated
orf270	297587	298822	-0.243527	0.383806	0.741124	not-significant	-0.648966	0.000866518	0.00574808	not-significant	-0.866935	0.00355224	0.0182613	not-significant	-0.943751	4.59229e-08	4.391e-07	not-significant	-1.00448	6.44266e-06	3.90598e-05	down-regulated	-1.09495	3.29405e-11	2.1796e-10	down-regulated	-1.03979	2.53104e-07	1.39011e-06	down-regulated	-0.788079	0.000293724	0.00105975	not-significant
orf271	298918	299754	-0.266877	0.297395	0.669098	not-significant	-0.0335771	0.872353	0.924702	not-significant	0.332514	0.293149	0.471331	not-significant	0.37972	0.0336299	0.0725584	not-significant	-0.0748374	0.727246	0.818176	not-significant	-0.327413	0.0804802	0.132381	not-significant	-0.453299	0.0307443	0.0617911	not-significant	-0.0315881	0.874735	0.91642	not-significant
orf272	300012	301841	0.0637092	0.862093	0.960426	not-significant	1.06329	1.65e-06	3.73e-05	up-regulated	1.11932	0.000121705	0.00132452	up-regulated	1.15387	9.05625e-08	8.07252e-07	up-regulated	0.765231	0.00952338	0.0259956	not-significant	0.361373	0.134845	0.206873	not-significant	0.707547	0.00227537	0.00614766	not-significant	0.784756	0.00107646	0.00341872	not-significant
orf273	301841	302938	-0.0176949	0.942196	0.986292	not-significant	0.387691	0.0577351	0.142222	not-significant	0.930341	7.6612e-05	0.000915362	not-significant	0.701343	0.000205141	0.000825383	not-significant	0.996865	3.48131e-06	2.21141e-05	not-significant	0.762049	7.51895e-06	2.79239e-05	not-significant	0.747354	0.00112165	0.00327031	not-significant	0.861182	1.21423e-05	5.58e-05	not-significant
orf274	303016	303104	0.27185	0.764247	0.925434	not-significant	0.294771	0.660433	0.784458	not-significant	#N/A	#N/A	#N/A	#N/A	-0.0136659	0.985427	0.990217	not-significant	-0.184888	0.824203	0.887603	not-significant	0.914661	0.252944	0.350131	not-significant	-0.270736	0.716542	0.801949	not-significant	-0.198586	0.813614	0.871511	not-significant
orf275	303405	306914	-0.186333	0.467311	0.794678	not-significant	0.00602791	0.974731	0.986372	not-significant	0.484753	0.0228508	0.0747098	not-significant	0.608735	7.4392e-05	0.000324232	not-significant	1.17727	3.01887e-10	3.57892e-09	up-regulated	1.27655	3.11568e-19	3.99508e-18	up-regulated	1.11517	5.7346e-11	5.16479e-10	up-regulated	1.02915	8.46297e-09	6.46e-08	up-regulated
orf276	307314	308243	-0.0707616	0.835612	0.949528	not-significant	-0.618198	0.0545747	0.136252	not-significant	-0.801248	0.0370943	0.105642	not-significant	-0.0753494	0.725017	0.814097	not-significant	0.00556716	0.987429	0.993799	not-significant	0.830443	0.000247264	0.000719223	not-significant	1.19817	1.5953e-06	7.74159e-06	up-regulated	0.324626	0.252994	0.372209	not-significant
orf277	308309	309052	0.20349	0.405205	0.760619	not-significant	0.0947102	0.644971	0.774003	not-significant	-0.18048	0.446912	0.624941	not-significant	0.0175809	0.922059	0.951654	not-significant	0.406984	0.155865	0.266302	not-significant	0.892679	3.7277e-05	0.00012361	not-significant	0.808521	0.000989485	0.00291901	not-significant	0.680879	0.0112438	0.0276245	not-significant
orf278	309181	310134	0.634826	0.143945	0.493789	not-significant	-0.0497802	0.853116	0.914021	not-significant	0.249353	0.486793	0.659466	not-significant	0.500532	0.0759798	0.143466	not-significant	0.673158	0.0318374	0.0722667	not-significant	0.740857	0.00179001	0.00443561	not-significant	0.692668	0.0257439	0.0527917	not-significant	0.560494	0.0509351	0.10038	not-significant
orf279	310422	310862	-0.111239	0.838236	0.951207	not-significant	0.304891	0.459621	0.629387	not-significant	0.128479	0.786577	0.882838	not-significant	0.76959	0.0950872	0.171346	not-significant	0.528793	0.369678	0.510993	not-significant	-0.0875414	0.871149	0.908023	not-significant	-0.209307	0.708743	0.796399	not-significant	-0.117379	0.830441	0.881853	not-significant
orf280	311306	313027	0.232671	0.337242	0.703389	not-significant	-0.00295575	0.986526	0.99223	not-significant	-0.028398	0.917856	0.956688	not-significant	0.241929	0.170131	0.27333	not-significant	0.357224	0.136889	0.241743	not-significant	0.0593845	0.723575	0.797755	not-significant	-0.135623	0.490883	0.606259	not-significant	0.191373	0.442733	0.565989	not-significant
orf281	313473	313868	-0.136263	0.626697	0.86864	not-significant	-0.0181059	0.933321	0.962184	not-significant	-0.183923	0.627555	0.766685	not-significant	0.0227737	0.919968	0.950301	not-significant	0.203752	0.507197	0.638513	not-significant	0.501921	0.0675368	0.113937	not-significant	0.491037	0.0808024	0.140775	not-significant	0.102026	0.735848	0.812228	not-significant
orf282	314097	315278	-0.397319	0.204866	0.574595	not-significant	-1.18143	1.82e-12	2.47e-10	down-regulated	-0.643984	0.0522971	0.137138	not-significant	-0.89065	4.12005e-07	3.06778e-06	not-significant	-0.45165	0.12003	0.217383	not-significant	0.0873772	0.676471	0.760131	not-significant	-0.117907	0.585033	0.689931	not-significant	-0.312909	0.221311	0.338142	not-significant
orf283	315301	315768	0.193397	0.508351	0.814209	not-significant	-0.72092	0.00112354	0.00690245	not-significant	-0.328613	0.243877	0.417515	not-significant	-0.429513	0.0376947	0.0801336	not-significant	0.0857794	0.750835	0.835791	not-significant	0.883383	4.62091e-05	0.000151262	not-significant	0.872778	0.000777858	0.0023435	not-significant	0.476509	0.0546873	0.106231	not-significant
orf284	316058	316759	-0.0339303	0.905415	0.979353	not-significant	-0.415975	0.0310877	0.0905036	not-significant	-0.159204	0.624039	0.763822	not-significant	-0.292337	0.0860965	0.158838	not-significant	-0.439627	0.0834717	0.162365	not-significant	-0.621728	0.00158555	0.00398826	not-significant	-0.850846	0.000344643	0.00110991	not-significant	-0.745826	0.0038213	0.0106529	not-significant
orf285	316723	317259	-0.383718	0.0750589	0.356855	not-significant	-0.249066	0.1711	0.319257	not-significant	-0.189984	0.445029	0.62253	not-significant	-0.108692	0.508108	0.632933	not-significant	-0.381688	0.164335	0.277352	not-significant	-0.465031	0.0112885	0.0235326	not-significant	-0.156501	0.492037	0.607331	not-significant	-0.341286	0.103299	0.182548	not-significant
orf286	317256	318140	-0.220917	0.234255	0.61446	not-significant	0.299491	0.0850293	0.191058	not-significant	0.86347	1.01703e-05	0.000187066	not-significant	0.719155	4.84974e-06	2.87605e-05	not-significant	0.433018	0.0231407	0.0550514	not-significant	-0.0546142	0.712542	0.788801	not-significant	-0.126666	0.451288	0.569773	not-significant	-0.117074	0.504087	0.622299	not-significant
orf287	318146	318946	-0.248357	0.440723	0.781479	not-significant	0.503725	0.0208135	0.0660284	not-significant	0.631279	0.0320348	0.0956148	not-significant	0.875973	2.92548e-06	1.81942e-05	not-significant	0.381508	0.14442	0.251268	not-significant	-0.199227	0.360989	0.467581	not-significant	-0.0803856	0.757926	0.832974	not-significant	-0.238651	0.228222	0.345962	not-significant
orf288	319335	319769	0.604908	0.0159376	0.148334	not-significant	0.452498	0.079445	0.181416	not-significant	0.0203304	0.951987	0.975712	not-significant	-0.413721	0.0287546	0.0629469	not-significant	-1.69175	3.15561e-11	4.31841e-10	down-regulated	-1.62718	1.00778e-18	1.25149e-17	down-regulated	-1.4857	1.82219e-12	1.88471e-11	down-regulated	-1.06967	1.26543e-06	6.83e-06	down-regulated
orf289	319990	321051	0.203943	0.384982	0.741124	not-significant	-0.201742	0.274539	0.444841	not-significant	-0.217751	0.404447	0.585467	not-significant	-0.0707134	0.697033	0.791846	not-significant	-0.599992	0.0242252	0.0571838	not-significant	-0.483343	0.0132404	0.0271963	not-significant	-0.495189	0.0311785	0.0625778	not-significant	-0.460414	0.0667555	0.126279	not-significant
orf290	321747	322547	0.314509	0.242161	0.619484	not-significant	0.494502	0.00240531	0.0122859	not-significant	0.295171	0.128547	0.266296	not-significant	0.568112	2.7338e-05	0.000133492	not-significant	0.784713	5.7128e-05	0.000294711	not-significant	0.626548	2.115e-05	7.31556e-05	not-significant	0.609495	0.000308087	0.000999755	not-significant	0.701127	5.83522e-05	0.000238066	not-significant
orf291	322600	323601	-0.276209	0.0773921	0.362445	not-significant	-0.232368	0.232899	0.396817	not-significant	-0.431611	0.0478422	0.12759	not-significant	-0.583493	0.000200168	0.000809814	not-significant	-0.959299	2.41685e-07	1.91192e-06	not-significant	-1.09859	2.72553e-14	2.42058e-13	down-regulated	-0.993859	1.61978e-09	1.21227e-08	not-significant	-0.885609	3.1833e-08	2.25e-07	not-significant
orf292	324047	324253	-0.379176	0.289986	0.660771	not-significant	-0.728206	0.0497032	0.128182	not-significant	-0.251696	0.444093	0.621666	not-significant	-0.250118	0.346916	0.475818	not-significant	0.167679	0.709059	0.805594	not-significant	0.0625278	0.880607	0.914801	not-significant	0.126036	0.763771	0.837298	not-significant	0.823453	0.0900648	0.162684	not-significant
orf293	324247	324528	-0.757017	0.0224008	0.179163	not-significant	-0.63665	0.0243142	0.0745776	not-significant	-0.570368	0.108188	0.234285	not-significant	-0.344527	0.073487	0.139609	not-significant	-0.985323	0.00613266	0.0178894	not-significant	-0.774302	0.00250006	0.00600625	not-significant	-0.272512	0.335857	0.45527	not-significant	-0.276261	0.412682	0.535442	not-significant
orf294	324870	325583	0.0555986	0.875325	0.965173	not-significant	-0.473435	0.0394375	0.108401	not-significant	-0.420387	0.212568	0.380791	not-significant	0.00116508	0.9957	0.996388	not-significant	-0.772358	0.000901901	0.00342111	not-significant	-1.28061	1.03978e-12	7.86457e-12	down-regulated	-1.50362	6.16082e-11	5.52524e-10	down-regulated	-1.02415	4.84258e-06	2.38e-05	down-regulated
orf295	325773	326660	0.279466	0.279034	0.654474	not-significant	-0.0997757	0.65234	0.779578	not-significant	0.338339	0.340269	0.521251	not-significant	0.121109	0.572393	0.690403	not-significant	0.422293	0.210577	0.335913	not-significant	1.76579	1.41591e-13	1.15566e-12	up-regulated	1.60086	2.69599e-11	2.5078e-10	up-regulated	1.88841	8.014e-14	1.1e-12	up-regulated
orf296	326860	327075	-0.239969	0.517188	0.815982	not-significant	-0.703248	0.052553	0.132753	not-significant	-0.890447	0.0260095	0.0826171	not-significant	-0.450971	0.169836	0.273132	not-significant	-0.981362	0.0485751	0.10394	not-significant	-1.1065	0.00720974	0.0157813	down-regulated	-0.586423	0.220404	0.329675	not-significant	-0.826984	0.0811615	0.148627	not-significant
orf297	327083	327352	-0.916208	0.1419	0.490258	not-significant	-0.654273	0.223155	0.384666	not-significant	#N/A	#N/A	#N/A	#N/A	-0.281908	0.550992	0.671157	not-significant	-0.724555	0.428104	0.565938	not-significant	0.109178	0.854615	0.895961	not-significant	0.255787	0.678942	0.771912	not-significant	-0.278253	0.660329	0.752963	not-significant
orf298	327385	327627	#N/A	#N/A	#N/A	#N/A	#N/A	#N/A	#N/A	#N/A	#N/A	#N/A	#N/A	#N/A	-0.772787	0.551593	0.671471	not-significant	#N/A	#N/A	#N/A	#N/A	-1.09976	0.503355	0.605647	not-significant	#N/A	#N/A	#N/A	#N/A	#N/A	#N/A	#N/A	#N/A
orf299	327815	329911	-0.274934	0.265535	0.645716	not-significant	-0.49375	0.00162898	0.00917597	not-significant	-0.737821	5.55636e-05	0.000733402	not-significant	-0.364825	0.0219297	0.0499197	not-significant	-0.0290025	0.895003	0.933153	not-significant	2.02395	2.8613e-33	7.89864e-32	up-regulated	2.43466	7.84997e-42	5.5617e-40	up-regulated	1.42552	1.17492e-12	1.42e-11	up-regulated
orf300	330099	330365	-0.21516	0.808225	0.936534	not-significant	-0.106727	0.882895	0.930492	not-significant	#N/A	#N/A	#N/A	#N/A	0.697069	0.256724	0.379836	not-significant	1.17917	0.147393	0.255313	not-significant	1.00846	0.0864597	0.141004	not-significant	0.315248	0.577343	0.683645	not-significant	-0.222061	0.68805	0.775816	not-significant
orf301	330329	332125	0.302821	0.342083	0.705759	not-significant	0.413387	0.0453719	0.119823	not-significant	0.552214	0.0566632	0.146224	not-significant	0.540306	0.00252662	0.00764859	not-significant	0.20109	0.429367	0.566983	not-significant	0.725883	0.00125494	0.00322019	not-significant	0.740592	0.000231299	0.000774825	not-significant	0.990323	3.48065e-05	0.000147242	not-significant
orf302	332322	332756	-0.125116	0.518518	0.816838	not-significant	-0.0882237	0.598099	0.740703	not-significant	0.131586	0.443146	0.621009	not-significant	0.370754	0.0247608	0.0554341	not-significant	0.356354	0.115049	0.20997	not-significant	0.462687	0.0014947	0.00378168	not-significant	0.459502	0.0107748	0.0247146	not-significant	0.689909	2.18804e-05	9.6e-05	not-significant
orf303	333272	335524	0.893715	0.000588494	0.0144547	not-significant	1.08319	5.68e-06	0.000104606	up-regulated	0.0829067	0.743643	0.856296	not-significant	0.106726	0.618132	0.728567	not-significant	-1.0026	3.20882e-06	2.05056e-05	down-regulated	-1.51406	6.98704e-20	9.17631e-19	down-regulated	-1.42163	1.04655e-16	1.58888e-15	down-regulated	-1.53822	3.27401e-18	6.37e-17	down-regulated
orf304	335700	336764	-0.436037	0.0205944	0.172353	not-significant	-0.326227	0.0782821	0.179063	not-significant	-0.537797	0.00507881	0.023764	not-significant	-0.982588	5.23128e-11	9.19392e-10	not-significant	-1.94709	2.04331e-16	4.94109e-15	down-regulated	-1.93658	1.02847e-33	2.91332e-32	down-regulated	-1.4275	1.31868e-14	1.6536e-13	down-regulated	-1.43157	1.63691e-13	2.16e-12	down-regulated
orf305	337184	338131	-0.164391	0.683394	0.89404	not-significant	-0.140858	0.636991	0.767143	not-significant	-0.424168	0.324388	0.506548	not-significant	-0.565232	0.0736044	0.139771	not-significant	-0.620335	0.109968	0.202783	not-significant	0.0148615	0.962259	0.973717	not-significant	-0.597175	0.0610307	0.110495	not-significant	0.0713306	0.845008	0.892994	not-significant
orf306	338482	340209	-0.789369	0.00134457	0.0277676	not-significant	-0.811649	8.54e-06	0.000143463	not-significant	-0.919261	7.32061e-05	0.000885499	not-significant	-1.07392	9.90962e-09	1.0946e-07	down-regulated	-1.20031	2.27634e-07	1.81425e-06	down-regulated	-1.35066	2.36158e-11	1.58684e-10	down-regulated	-1.10829	4.15391e-06	1.89061e-05	down-regulated	-0.999331	0.000129899	0.000497889	not-significant
orf307	340543	341097	-0.901556	2.53654e-05	0.00113217	not-significant	-0.880238	3.34e-06	6.59e-05	not-significant	-0.962171	0.000453768	0.00373236	not-significant	-1.07169	2.03428e-12	4.67239e-11	down-regulated	-1.43701	2.78252e-11	3.88275e-10	down-regulated	-1.64374	1.23691e-26	2.49338e-25	down-regulated	-1.49622	6.28199e-10	4.9545e-09	down-regulated	-1.19643	7.82123e-08	5.19e-07	down-regulated
orf308	341351	343519	-0.0846381	0.721597	0.908242	not-significant	-0.209503	0.189056	0.342391	not-significant	-0.469908	0.0226308	0.0741657	not-significant	-0.432887	0.00309027	0.00910716	not-significant	-0.403054	0.0455327	0.0984471	not-significant	-0.672323	1.12264e-05	4.05799e-05	not-significant	-1.03951	6.54095e-10	5.11132e-09	down-regulated	-0.827344	6.26733e-05	0.000254471	not-significant
orf309	343705	344535	0.102797	0.77856	0.928854	not-significant	0.529404	0.0552383	0.13774	not-significant	0.313067	0.365189	0.546339	not-significant	0.144791	0.59527	0.710299	not-significant	-0.325262	0.411268	0.549736	not-significant	-0.218392	0.36325	0.469667	not-significant	-0.551756	0.0641815	0.115657	not-significant	-0.533856	0.116333	0.202878	not-significant
orf310	344661	345260	1.45968	0.0800818	0.366505	not-significant	#N/A	#N/A	#N/A	#N/A	#N/A	#N/A	#N/A	#N/A	0.958954	0.230141	0.34856	not-significant	0.54137	0.545632	0.674189	not-significant	0.856641	0.178207	0.260928	not-significant	-0.249372	0.71697	0.801949	not-significant	0.061075	0.923187	0.949932	not-significant
orf311	345322	346047	0.352176	0.315335	0.683528	not-significant	0.287438	0.249605	0.415962	not-significant	0.311597	0.320366	0.501471	not-significant	-0.168592	0.509247	0.633863	not-significant	0.0467776	0.875997	0.92038	not-significant	-0.176509	0.526459	0.627005	not-significant	-0.173696	0.519347	0.634227	not-significant	-0.717119	0.00222904	0.00660923	not-significant
orf312	346386	346682	-0.23222	0.505858	0.814036	not-significant	-0.0399836	0.868651	0.923126	not-significant	-0.381322	0.159342	0.311743	not-significant	-0.458342	0.0420117	0.0873014	not-significant	-0.203482	0.475652	0.611778	not-significant	-0.450727	0.0911694	0.147381	not-significant	-0.780721	0.00325028	0.00842496	not-significant	-0.294654	0.294431	0.415315	not-significant
orf313	346953	348752	-0.0715417	0.717714	0.905279	not-significant	0.225537	0.162845	0.308472	not-significant	0.092635	0.613769	0.756226	not-significant	0.238687	0.130319	0.221193	not-significant	0.296346	0.147102	0.255016	not-significant	0.102037	0.487368	0.59051	not-significant	-0.118895	0.508788	0.624922	not-significant	0.00362267	0.984041	0.988733	not-significant
orf314	348887	349807	-0.167096	0.498942	0.811218	not-significant	0.126203	0.598916	0.741264	not-significant	0.225787	0.351053	0.530585	not-significant	0.189532	0.390872	0.521267	not-significant	0.264508	0.331629	0.472835	not-significant	0.190164	0.346944	0.452635	not-significant	0.943178	3.04658e-05	0.000119254	not-significant	0.864626	0.00110609	0.00350495	not-significant
orf315	350133	351236	-0.16338	0.569551	0.846173	not-significant	0.212371	0.24744	0.414302	not-significant	0.00356508	0.987558	0.993662	not-significant	0.0651394	0.668862	0.771394	not-significant	-0.258656	0.357767	0.498763	not-significant	-0.173241	0.261117	0.359149	not-significant	0.0494505	0.779261	0.849831	not-significant	-0.0405861	0.850639	0.896934	not-significant
orf316	351339	351776	-0.23234	0.338736	0.704037	not-significant	-0.0711817	0.696577	0.810812	not-significant	-0.0355318	0.894882	0.945179	not-significant	-0.0938139	0.595772	0.710466	not-significant	0.177653	0.493902	0.626728	not-significant	0.473877	0.0141015	0.0287334	not-significant	0.45138	0.0378604	0.0738278	not-significant	0.628499	0.0033757	0.00956786	not-significant
orf317	351781	354417	-0.379125	0.0785883	0.363104	not-significant	-0.62919	4.1e-05	0.000514257	not-significant	-0.851083	2.87358e-06	6.49552e-05	not-significant	-0.734026	5.92907e-07	4.30403e-06	not-significant	-1.11505	5.14571e-08	4.52483e-07	down-regulated	-1.1889	3.45864e-15	3.27287e-14	down-regulated	-0.890182	9.73482e-07	4.87429e-06	not-significant	-0.729376	9.86336e-06	4.6e-05	not-significant
orf318	354778	355314	#N/A	#N/A	#N/A	#N/A	#N/A	#N/A	#N/A	#N/A	#N/A	#N/A	#N/A	#N/A	-0.376951	0.775658	0.85287	not-significant	-0.072203	0.955206	0.974906	not-significant	-0.631907	0.63785	0.727868	not-significant	#N/A	#N/A	#N/A	#N/A	#N/A	#N/A	#N/A	#N/A
orf319	355507	355857	#N/A	#N/A	#N/A	#N/A	#N/A	#N/A	#N/A	#N/A	#N/A	#N/A	#N/A	#N/A	0.256723	0.866037	0.913156	not-significant	0.246867	0.851912	0.904399	not-significant	0.979342	0.507578	0.60932	not-significant	#N/A	#N/A	#N/A	#N/A	#N/A	#N/A	#N/A	#N/A
orf320	355847	356137	#N/A	#N/A	#N/A	#N/A	#N/A	#N/A	#N/A	#N/A	#N/A	#N/A	#N/A	#N/A	#N/A	#N/A	#N/A	#N/A	#N/A	#N/A	#N/A	#N/A	#N/A	#N/A	#N/A	#N/A	#N/A	#N/A	#N/A	#N/A	#N/A	#N/A	#N/A	#N/A
orf321	356274	356816	#N/A	#N/A	#N/A	#N/A	#N/A	#N/A	#N/A	#N/A	#N/A	#N/A	#N/A	#N/A	1.98894	0.287855	0.414041	not-significant	#N/A	#N/A	#N/A	#N/A	1.72901	0.405978	0.511336	not-significant	#N/A	#N/A	#N/A	#N/A	#N/A	#N/A	#N/A	#N/A
orf322	356982	357833	0.52104	0.476012	0.800942	not-significant	0.146593	0.834196	0.902956	not-significant	#N/A	#N/A	#N/A	#N/A	-0.191785	0.785572	0.860284	not-significant	0.439569	0.643386	0.753302	not-significant	-0.786521	0.202927	0.290452	not-significant	-0.069236	0.911816	0.941265	not-significant	-0.401361	0.47468	0.593769	not-significant
orf323	357945	359138	#N/A	#N/A	#N/A	#N/A	#N/A	#N/A	#N/A	#N/A	#N/A	#N/A	#N/A	#N/A	#N/A	#N/A	#N/A	#N/A	#N/A	#N/A	#N/A	#N/A	#N/A	#N/A	#N/A	#N/A	#N/A	#N/A	#N/A	#N/A	#N/A	#N/A	#N/A	#N/A
orf324	359329	359592	#N/A	#N/A	#N/A	#N/A	#N/A	#N/A	#N/A	#N/A	#N/A	#N/A	#N/A	#N/A	1.67875	0.0295293	0.0644479	not-significant	0.863185	0.46859	0.605256	not-significant	-0.367943	0.770655	0.832715	not-significant	#N/A	#N/A	#N/A	#N/A	0.555218	0.561615	0.671816	not-significant
orf325	360066	361124	0.0881243	0.78175	0.92928	not-significant	0.272847	0.295096	0.468261	not-significant	-0.36051	0.346402	0.526814	not-significant	0.00184586	0.993729	0.995105	not-significant	-0.239698	0.489834	0.623612	not-significant	0.132269	0.621417	0.712869	not-significant	0.438848	0.162324	0.256044	not-significant	0.480478	0.159218	0.262048	not-significant
orf326	361121	361378	0.95307	0.16542	0.525773	not-significant	-0.564207	0.278962	0.4495	not-significant	#N/A	#N/A	#N/A	#N/A	0.0232272	0.958813	0.973388	not-significant	-0.407655	0.533441	0.663116	not-significant	0.867692	0.0750094	0.125083	not-significant	0.369906	0.556993	0.665341	not-significant	0.627412	0.303774	0.424714	not-significant
orf327	361513	361761	#N/A	#N/A	#N/A	#N/A	#N/A	#N/A	#N/A	#N/A	#N/A	#N/A	#N/A	#N/A	0.0828853	0.920091	0.950301	not-significant	1.29396	0.173815	0.289173	not-significant	0.324939	0.613405	0.707423	not-significant	1.32947	0.113086	0.187419	not-significant	0.787601	0.348739	0.471392	not-significant
orf328	362093	362545	0.948824	0.202517	0.571936	not-significant	#N/A	#N/A	#N/A	#N/A	#N/A	#N/A	#N/A	#N/A	0.717534	0.315446	0.443156	not-significant	0.443086	0.690884	0.792989	not-significant	1.22947	0.0924682	0.149258	not-significant	2.34106	0.00303654	0.00792896	up-regulated	1.48113	0.0365247	0.0756711	not-significant
orf329	362602	363699	#N/A	#N/A	#N/A	#N/A	#N/A	#N/A	#N/A	#N/A	#N/A	#N/A	#N/A	#N/A	#N/A	#N/A	#N/A	#N/A	#N/A	#N/A	#N/A	#N/A	#N/A	#N/A	#N/A	#N/A	#N/A	#N/A	#N/A	#N/A	#N/A	#N/A	#N/A	#N/A
orf330	363793	366006	-0.164523	0.646389	0.875734	not-significant	-0.60514	0.019403	0.0630288	not-significant	-0.721351	0.0514404	0.135339	not-significant	-0.993925	1.25855e-05	6.66265e-05	not-significant	-1.92514	8.39408e-18	2.33498e-16	down-regulated	-1.81953	5.21123e-21	7.55367e-20	down-regulated	-1.88264	7.87003e-19	1.48691e-17	down-regulated	-1.38889	1.89728e-11	2.01e-10	down-regulated
orf331	366185	368431	-0.174814	0.62981	0.870246	not-significant	-0.687894	0.0115243	0.0420588	not-significant	-0.896233	0.0181212	0.0626544	not-significant	-1.30479	3.60173e-08	3.56966e-07	down-regulated	-2.34749	4.11748e-27	2.82645e-25	down-regulated	-2.31755	2.64041e-37	1.0127e-35	down-regulated	-2.2096	9.86361e-29	3.67809e-27	down-regulated	-1.73365	2.01348e-18	4.03e-17	down-regulated
orf332	368899	370491	-0.274725	0.104401	0.417505	not-significant	-0.333844	0.0261962	0.0789186	not-significant	-0.577816	0.000685966	0.00504721	not-significant	-0.702116	1.21964e-06	8.27257e-06	not-significant	-0.985863	4.67901e-07	3.51835e-06	not-significant	-1.2621	1.53403e-15	1.50418e-14	down-regulated	-1.18556	1.00056e-10	8.76989e-10	down-regulated	-0.995205	4.78594e-09	3.78e-08	not-significant
orf333	370895	371299	0.409067	0.160174	0.519788	not-significant	0.315033	0.112146	0.234049	not-significant	0.109884	0.716484	0.834865	not-significant	-0.0809705	0.673534	0.77493	not-significant	-0.575931	0.0171403	0.0428357	not-significant	-0.608055	0.00181277	0.00448176	not-significant	-0.787374	0.00102853	0.00302162	not-significant	-0.440289	0.0537881	0.104801	not-significant
orf334	371706	372245	-0.0222792	0.921809	0.983054	not-significant	0.551914	0.00171729	0.00951529	not-significant	1.10077	2.30538e-08	1.02989e-06	up-regulated	0.742997	8.15424e-07	5.76507e-06	not-significant	0.732134	0.00227556	0.00749596	not-significant	0.5216	0.00176108	0.00437262	not-significant	0.362731	0.0439192	0.0840236	not-significant	0.176828	0.395457	0.518518	not-significant
orf335	372585	372890	-0.066285	0.736037	0.913416	not-significant	0.388822	0.0144114	0.0500523	not-significant	0.742949	3.78664e-05	0.000537979	not-significant	0.702262	5.75098e-07	4.18174e-06	not-significant	0.670036	0.00181378	0.00621034	not-significant	0.382485	0.0222373	0.0429199	not-significant	0.0115787	0.951025	0.966213	not-significant	-0.0715676	0.69664	0.783463	not-significant
orf336	372990	373337	0.215006	0.294367	0.665532	not-significant	0.265275	0.10552	0.223401	not-significant	0.0961431	0.660696	0.792552	not-significant	0.0932214	0.538802	0.662027	not-significant	-0.0904503	0.693598	0.794818	not-significant	-0.351504	0.0251477	0.0479249	not-significant	-0.512789	0.0127085	0.0284785	not-significant	-0.655224	0.000708131	0.00235286	not-significant
orf337	373413	374039	0.583796	0.0930265	0.394932	not-significant	0.233915	0.467922	0.63477	not-significant	0.347924	0.368906	0.549309	not-significant	0.0198739	0.94285	0.961868	not-significant	0.136849	0.699023	0.799098	not-significant	0.184452	0.555228	0.654613	not-significant	0.117329	0.743519	0.823098	not-significant	-0.158698	0.664057	0.755689	not-significant
orf338	374560	375459	-0.347776	0.323882	0.691446	not-significant	-0.314778	0.209126	0.36676	not-significant	-0.739164	0.00493439	0.0233964	not-significant	-0.689337	2.14987e-05	0.000107394	not-significant	-0.296308	0.110825	0.204082	not-significant	-0.493957	0.00219096	0.00531969	not-significant	-0.934912	1.75523e-07	9.84366e-07	not-significant	-1.11774	4.4777e-09	3.58e-08	down-regulated
orf339	375841	376239	-0.199607	0.550344	0.836851	not-significant	-0.292864	0.312764	0.486242	not-significant	-0.404376	0.292069	0.470756	not-significant	0.0613691	0.80868	0.877181	not-significant	0.103649	0.805035	0.875601	not-significant	0.281592	0.382692	0.48897	not-significant	-0.0617592	0.874398	0.913733	not-significant	-0.169091	0.683723	0.771758	not-significant
orf340	376249	376503	-0.343161	0.384409	0.741124	not-significant	-0.701933	0.00982131	0.037247	not-significant	-1.59573	6.21357e-05	0.000788196	down-regulated	-0.371578	0.218892	0.334345	not-significant	-0.453596	0.250846	0.381423	not-significant	-0.192019	0.621042	0.712628	not-significant	-0.0355823	0.93654	0.959102	not-significant	-0.471115	0.226102	0.34373	not-significant
orf341	376600	377286	-0.0657094	0.781626	0.92928	not-significant	-0.0531389	0.772653	0.862782	not-significant	-0.0695199	0.771365	0.874148	not-significant	0.0213448	0.903706	0.940193	not-significant	0.460946	0.171905	0.287251	not-significant	0.923342	2.98505e-08	1.51312e-07	not-significant	1.09204	0.000112789	0.00039658	up-regulated	1.376	5.38352e-10	4.85e-09	up-regulated
orf342	377664	377903	-0.422723	0.368874	0.73193	not-significant	-0.898488	0.016073	0.0545651	not-significant	-0.573585	0.191365	0.352338	not-significant	-0.859991	0.0238811	0.0538534	not-significant	-0.58045	0.21714	0.3435	not-significant	-1.45757	0.000870173	0.00229959	down-regulated	-1.00571	0.0504385	0.0944971	not-significant	-0.225974	0.655812	0.750481	not-significant
orf343	378003	378911	0.0257588	0.959457	0.991349	not-significant	-0.657701	0.157731	0.301595	not-significant	-0.271085	0.586623	0.738056	not-significant	-0.825384	0.0207264	0.0474043	not-significant	-1.01394	0.0592365	0.122981	not-significant	-0.461343	0.258037	0.356156	not-significant	0.575384	0.189641	0.291983	not-significant	0.441523	0.371242	0.495184	not-significant
orf344	378912	380510	-0.249985	0.256896	0.634364	not-significant	-0.260418	0.224987	0.387065	not-significant	-0.692206	0.000422533	0.00349014	not-significant	-0.862246	2.90914e-07	2.25913e-06	not-significant	-1.3648	6.20131e-11	8.17113e-10	down-regulated	-1.23446	5.10756e-10	3.04068e-09	down-regulated	-0.471822	0.0141375	0.0312373	not-significant	-0.828874	2.57764e-05	0.000111487	not-significant
orf345	380677	380805	-0.29611	0.550576	0.836851	not-significant	-0.451459	0.0513357	0.130675	not-significant	-0.927801	0.0010353	0.00697002	not-significant	-1.17831	1.04192e-09	1.42232e-08	down-regulated	-2.19056	1.09073e-17	2.99493e-16	down-regulated	-2.21816	2.55755e-32	6.59787e-31	down-regulated	-2.25853	7.08074e-21	1.52793e-19	down-regulated	-1.84485	2.98631e-20	6.89e-19	down-regulated
orf346	380851	381345	-0.0349799	0.930888	0.983133	not-significant	-0.451777	0.0798492	0.182033	not-significant	-0.789274	0.0282492	0.0875949	not-significant	-1.05119	4.31357e-06	2.58993e-05	down-regulated	-2.07285	5.69941e-16	1.34759e-14	down-regulated	-2.18987	2.75866e-34	7.97069e-33	down-regulated	-2.09467	3.33635e-21	7.46465e-20	down-regulated	-1.88654	9.55205e-15	1.44e-13	down-regulated
orf347	381478	381897	-0.028508	0.904964	0.979277	not-significant	0.623567	0.000972037	0.00619403	not-significant	0.816345	0.000894594	0.00622208	not-significant	0.74952	1.4652e-06	9.69577e-06	not-significant	1.35573	3.10878e-09	3.28312e-08	up-regulated	1.61099	2.9911e-12	2.14982e-11	up-regulated	1.42673	4.8142e-11	4.38226e-10	up-regulated	1.32501	2.90708e-10	2.72e-09	up-regulated
orf348	381908	382708	0.429128	0.136702	0.480121	not-significant	0.558693	0.00281943	0.0140351	not-significant	0.714067	0.00172764	0.010548	not-significant	0.730543	8.30076e-06	4.59612e-05	not-significant	1.16431	2.47423e-06	1.61508e-05	up-regulated	1.24646	2.55603e-08	1.30174e-07	up-regulated	1.06244	1.79953e-06	8.62506e-06	up-regulated	0.890735	0.000477746	0.00164269	not-significant
orf349	383499	383864	-0.153233	0.741998	0.915316	not-significant	-0.600153	0.126558	0.255313	not-significant	-0.525725	0.282712	0.459657	not-significant	0.0131476	0.966046	0.977531	not-significant	0.0348119	0.941032	0.964835	not-significant	-0.015593	0.969326	0.978578	not-significant	0.850924	0.0721205	0.12785	not-significant	0.0587004	0.911437	0.941389	not-significant
orf350	384517	384960	0.268878	0.641325	0.872833	not-significant	-0.0434551	0.924218	0.957015	not-significant	-0.614774	0.291854	0.470604	not-significant	-0.379114	0.341345	0.470107	not-significant	-1.68363	0.0193798	0.0474572	down-regulated	-1.6274	0.000715618	0.00192281	down-regulated	-0.394582	0.4367	0.555979	not-significant	-1.61443	0.0131154	0.0316546	down-regulated
orf351	385383	385850	0.686066	0.00797459	0.0962523	not-significant	0.121757	0.661885	0.785384	not-significant	-0.18501	0.534355	0.697861	not-significant	-0.415522	0.0647984	0.126536	not-significant	-1.35784	6.89151e-08	5.94935e-07	down-regulated	-1.41938	6.87948e-13	5.27711e-12	down-regulated	-1.09273	3.48281e-06	1.60754e-05	down-regulated	-1.09867	8.72648e-07	4.88e-06	down-regulated
orf352	386123	386395	0.313848	0.487221	0.805437	not-significant	0.433554	0.163582	0.309292	not-significant	-0.18268	0.691193	0.815909	not-significant	-0.472168	0.133415	0.225527	not-significant	-1.51434	0.000409694	0.00170279	down-regulated	-1.76782	1.027e-06	4.29222e-06	down-regulated	-0.777329	0.0223103	0.0465363	not-significant	-1.33198	0.000164321	0.000617003	down-regulated
orf353	386392	386619	1.16887	0.102492	0.413267	not-significant	0.660548	0.0936307	0.20532	not-significant	-0.676739	0.271418	0.446316	not-significant	-0.0281397	0.935086	0.95835	not-significant	-1.168	0.0800194	0.157231	not-significant	-0.934117	0.0389287	0.0702109	not-significant	-0.33597	0.452333	0.570245	not-significant	-0.765512	0.12528	0.21547	not-significant
orf354	387010	388275	1.42859	2.53285e-07	1.7314e-05	up-regulated	0.799201	0.000216395	0.00192999	not-significant	0.356217	0.185517	0.344657	not-significant	0.678312	6.35622e-05	0.000281267	not-significant	-0.261788	0.233461	0.362631	not-significant	-0.0670016	0.643384	0.73264	not-significant	0.237774	0.187862	0.289902	not-significant	0.204158	0.202649	0.315653	not-significant
orf355	388455	388631	0.245013	0.509395	0.814209	not-significant	0.834149	0.00097112	0.00619403	not-significant	0.351722	0.366249	0.547411	not-significant	0.893604	1.12778e-06	7.73409e-06	not-significant	0.946936	0.00832824	0.0233498	not-significant	1.10802	2.3187e-06	9.19417e-06	up-regulated	0.907012	0.00022488	0.00075451	not-significant	0.687215	0.0100767	0.025165	not-significant
orf356	388691	389851	0.0111888	0.968295	0.992443	not-significant	0.709364	0.000103961	0.00105372	not-significant	0.68335	0.0157867	0.0570088	not-significant	1.14027	4.71085e-10	6.86235e-09	up-regulated	1.01906	7.93119e-05	0.000398056	up-regulated	1.00036	3.45535e-10	2.09155e-09	up-regulated	0.910636	3.35345e-06	1.55289e-05	not-significant	0.830138	9.99026e-05	0.00038996	not-significant
orf357	390035	390982	0.286857	0.429632	0.774382	not-significant	1.01566	0.000332663	0.00271675	up-regulated	0.620072	0.149649	0.29679	not-significant	1.24411	7.57781e-08	6.89628e-07	up-regulated	1.15731	0.000384741	0.00161009	up-regulated	2.34586	5.3554e-21	7.73678e-20	up-regulated	2.56402	6.16149e-19	1.17455e-17	up-regulated	2.17925	7.80375e-10	6.9e-09	up-regulated
orf358	390973	391176	0.928954	0.0582969	0.312246	not-significant	1.09689	0.00314564	0.015303	up-regulated	0.466092	0.434161	0.612591	not-significant	1.35205	0.000122949	0.000519186	up-regulated	1.23053	0.0169408	0.0423869	up-regulated	1.42354	5.51617e-05	0.000178811	up-regulated	2.00606	4.56357e-06	2.05506e-05	up-regulated	0.843122	0.031322	0.0667166	not-significant
orf359	391283	394903	0.350774	0.0342161	0.228346	not-significant	0.258498	0.110863	0.232173	not-significant	0.0915645	0.581796	0.734435	not-significant	0.359945	0.0168189	0.0395783	not-significant	0.43371	0.0129402	0.0339123	not-significant	0.316754	0.0219886	0.042582	not-significant	-0.0220682	0.888849	0.923612	not-significant	-0.0159826	0.927629	0.952318	not-significant
orf360	394915	395478	0.498598	0.202161	0.571936	not-significant	0.0477004	0.898067	0.940865	not-significant	-0.101827	0.807651	0.896468	not-significant	0.435408	0.135716	0.228527	not-significant	1.0331	0.0305933	0.06989	not-significant	0.357644	0.260073	0.358169	not-significant	-0.210987	0.557139	0.665341	not-significant	0.386678	0.288773	0.40965	not-significant
orf361	395547	395774	#N/A	#N/A	#N/A	#N/A	#N/A	#N/A	#N/A	#N/A	#N/A	#N/A	#N/A	#N/A	2.11215	0.219319	0.334879	not-significant	#N/A	#N/A	#N/A	#N/A	1.11283	0.495982	0.598437	not-significant	-0.487671	0.684732	0.777664	not-significant	#N/A	#N/A	#N/A	#N/A
orf362	395840	396094	0.22002	0.777134	0.928854	not-significant	#N/A	#N/A	#N/A	#N/A	#N/A	#N/A	#N/A	#N/A	0.445667	0.492118	0.617244	not-significant	-0.581805	0.495994	0.628634	not-significant	0.839649	0.323841	0.427905	not-significant	1.18544	0.272259	0.388119	not-significant	0.370755	0.719116	0.800632	not-significant
orf363	396105	396323	0.874018	0.387436	0.742464	not-significant	#N/A	#N/A	#N/A	#N/A	#N/A	#N/A	#N/A	#N/A	0.173697	0.796613	0.868214	not-significant	-0.113382	0.917389	0.949284	not-significant	1.08259	0.177941	0.260628	not-significant	-0.370322	0.717057	0.801949	not-significant	0.781833	0.374142	0.497696	not-significant
orf364	396406	396501	#N/A	#N/A	#N/A	#N/A	#N/A	#N/A	#N/A	#N/A	#N/A	#N/A	#N/A	#N/A	#N/A	#N/A	#N/A	#N/A	#N/A	#N/A	#N/A	#N/A	#N/A	#N/A	#N/A	#N/A	#N/A	#N/A	#N/A	#N/A	#N/A	#N/A	#N/A	#N/A
orf365	396510	396881	-0.26994	0.475906	0.800942	not-significant	0.397773	0.231793	0.395428	not-significant	0.867717	0.0707896	0.173095	not-significant	0.457403	0.156853	0.256265	not-significant	0.722149	0.156194	0.266652	not-significant	0.747717	0.035233	0.0643218	not-significant	0.795844	0.0540632	0.0998795	not-significant	0.613434	0.115438	0.2014	not-significant
orf366	397017	397346	0.248227	0.741097	0.915127	not-significant	0.664846	0.353817	0.530891	not-significant	#N/A	#N/A	#N/A	#N/A	0.643734	0.274327	0.39975	not-significant	0.948869	0.312021	0.450614	not-significant	0.796342	0.203831	0.29159	not-significant	0.646743	0.400402	0.52116	not-significant	0.228978	0.76883	0.836877	not-significant
orf367	397376	400516	-0.061292	0.819716	0.941818	not-significant	0.368967	0.117558	0.242015	not-significant	0.841546	0.000266443	0.0024394	not-significant	0.772928	5.01747e-06	2.95133e-05	not-significant	1.18754	9.32579e-09	9.29283e-08	up-regulated	1.44416	4.02011e-14	3.52696e-13	up-regulated	1.81923	8.08735e-15	1.03241e-13	up-regulated	1.66181	3.9721e-16	6.53e-15	up-regulated
orf368	400627	402345	0.0284425	0.880201	0.966846	not-significant	-0.0938566	0.558161	0.708503	not-significant	-0.161401	0.369002	0.549309	not-significant	-0.316581	0.0421646	0.0874935	not-significant	0.213198	0.245831	0.376081	not-significant	0.243723	0.10996	0.173612	not-significant	0.00808069	0.963063	0.973136	not-significant	0.264331	0.162251	0.2657	not-significant
orf369	402448	402837	0.0796618	0.785088	0.930128	not-significant	-0.0474937	0.795432	0.877473	not-significant	-0.315251	0.19328	0.355196	not-significant	-0.0265685	0.877138	0.921059	not-significant	-0.0126117	0.95849	0.976385	not-significant	-0.305372	0.0607564	0.103573	not-significant	-0.58885	0.00951511	0.0220809	not-significant	-0.642926	0.0043741	0.0119815	not-significant
orf370	403019	404335	0.337159	0.366671	0.729301	not-significant	0.18957	0.391906	0.568634	not-significant	-0.392476	0.249131	0.422438	not-significant	-0.387943	0.0684965	0.132211	not-significant	-0.752432	0.0412455	0.0900671	not-significant	-0.208098	0.343511	0.449104	not-significant	0.252638	0.343023	0.462184	not-significant	-0.147958	0.596948	0.703179	not-significant
orf371	404409	404606	#N/A	#N/A	#N/A	#N/A	#N/A	#N/A	#N/A	#N/A	#N/A	#N/A	#N/A	#N/A	-0.374351	0.644016	0.751929	not-significant	0.292641	0.74135	0.829162	not-significant	0.111685	0.903823	0.932437	not-significant	0.315009	0.751234	0.827975	not-significant	-0.0649337	0.951551	0.968209	not-significant
orf372	404885	405352	-0.395117	0.139294	0.484667	not-significant	-0.58972	0.00151384	0.00865933	not-significant	-0.895986	0.00305092	0.0161956	not-significant	-0.922627	1.6756e-06	1.08564e-05	not-significant	-0.510012	0.0653513	0.132825	not-significant	-0.355294	0.11974	0.186876	not-significant	-0.044862	0.857097	0.903427	not-significant	-0.219663	0.38351	0.50598	not-significant
orf373	405636	406076	-0.178182	0.468864	0.796014	not-significant	-0.445695	0.0309104	0.0900521	not-significant	0.0611596	0.824793	0.905454	not-significant	-0.470357	0.0059037	0.016098	not-significant	0.684301	0.0242139	0.0571838	not-significant	1.22697	5.35065e-08	2.6322e-07	up-regulated	1.78573	8.52781e-13	9.13142e-12	up-regulated	1.51965	3.35218e-08	2.35e-07	up-regulated
orf374	406021	406371	0.214334	0.436289	0.776601	not-significant	-0.237081	0.206315	0.363396	not-significant	0.146182	0.62942	0.767869	not-significant	0.138231	0.438857	0.567494	not-significant	0.938645	0.00183459	0.0062715	not-significant	1.81156	1.06715e-11	7.3882e-11	up-regulated	2.11984	1.57964e-14	1.96347e-13	up-regulated	1.71508	7.71521e-12	8.5e-11	up-regulated
orf375	407193	407456	1.60629	3.80827e-05	0.00154982	up-regulated	-0.224201	0.882206	0.930239	not-significant	-0.374024	0.828543	0.906755	not-significant	0.753898	0.0290014	0.0633594	not-significant	0.914115	0.0107061	0.0289304	not-significant	0.0912274	0.824896	0.873466	not-significant	0.386161	0.273252	0.388548	not-significant	-0.113016	0.744842	0.818529	not-significant
orf376	407453	408688	-0.500861	0.0246922	0.187381	not-significant	-0.359437	0.01624	0.0549027	not-significant	-0.860148	3.9087e-06	8.39082e-05	not-significant	-0.341662	0.0489496	0.0997629	not-significant	-0.546706	0.00745187	0.0211533	not-significant	-0.755176	1.72348e-06	6.96137e-06	not-significant	-0.857889	7.67792e-06	3.3305e-05	not-significant	-0.802522	1.14454e-05	5.28e-05	not-significant
orf377	408818	409651	-0.275973	0.268264	0.649308	not-significant	-0.413123	0.0627524	0.152458	not-significant	-0.769426	0.00602248	0.0272021	not-significant	-0.933493	1.55006e-07	1.27822e-06	not-significant	-1.45519	7.93019e-18	2.22045e-16	down-regulated	-1.42052	3.44097e-21	5.02127e-20	down-regulated	-1.05183	2.9345e-09	2.11075e-08	down-regulated	-0.874419	5.86782e-07	3.36e-06	not-significant
orf378	410012	410356	-0.217605	0.431083	0.775314	not-significant	-0.333082	0.138244	0.271745	not-significant	-0.313536	0.248783	0.422239	not-significant	-0.649933	0.00201609	0.00627238	not-significant	0.31128	0.278288	0.41225	not-significant	3.8818	4.53037e-65	6.77056e-63	up-regulated	4.67262	1.20207e-96	7.30001e-94	up-regulated	4.1333	2.79841e-58	5.65e-56	up-regulated
orf379	410425	411852	-0.397234	0.155545	0.513041	not-significant	-1.00132	5.69e-07	1.59e-05	down-regulated	-0.876721	0.00179394	0.0108329	not-significant	-1.1963	3.00807e-14	9.7448e-13	down-regulated	-1.33156	5.66091e-12	8.54355e-11	down-regulated	-1.35807	8.40308e-18	9.58393e-17	down-regulated	-1.34226	3.51236e-12	3.55501e-11	down-regulated	-1.15803	9.09045e-10	7.97e-09	down-regulated
orf380	412071	412541	-0.0110386	0.982078	0.994823	not-significant	-1.20573	0.0140776	0.0492716	down-regulated	-0.393621	0.50995	0.678602	not-significant	-0.718386	0.0828038	0.153546	not-significant	0.200753	0.720278	0.8127	not-significant	-0.192858	0.674134	0.758488	not-significant	0.0693889	0.881507	0.917778	not-significant	0.758161	0.120199	0.208591	not-significant
orf381	413159	413764	0.188993	0.542822	0.831152	not-significant	-0.452999	0.0449952	0.119138	not-significant	-0.320496	0.289333	0.467457	not-significant	-0.0808564	0.679592	0.778393	not-significant	-0.298047	0.228489	0.356994	not-significant	-0.0693633	0.735816	0.808167	not-significant	-0.0590988	0.816803	0.875941	not-significant	0.418711	0.088592	0.160365	not-significant
orf382	414294	414734	0.800233	0.000607165	0.0145967	not-significant	0.251072	0.13311	0.263851	not-significant	0.123143	0.634505	0.771665	not-significant	0.273267	0.139327	0.23334	not-significant	-0.000531366	0.998278	0.999554	not-significant	-0.0443746	0.830825	0.877386	not-significant	-0.486419	0.0240636	0.0496092	not-significant	-0.389639	0.0521922	0.102382	not-significant
orf383	414793	416439	0.0809869	0.735814	0.913416	not-significant	-0.471519	0.0513905	0.130675	not-significant	-0.931137	0.00165284	0.0101376	not-significant	-1.04825	4.02153e-11	7.27797e-10	down-regulated	-0.470762	0.042479	0.0925707	not-significant	-0.308011	0.0820068	0.13473	not-significant	0.115672	0.581837	0.687434	not-significant	-0.188912	0.366327	0.48986	not-significant
orf384	416630	418351	-0.434634	0.0279808	0.201627	not-significant	0.0192089	0.912419	0.951174	not-significant	0.316987	0.0675703	0.167511	not-significant	0.358241	0.026398	0.0585857	not-significant	0.925744	9.4215e-07	6.66078e-06	not-significant	0.925034	2.73771e-10	1.68063e-09	not-significant	0.734455	6.74772e-05	0.000245587	not-significant	0.837516	2.04604e-06	1.06e-05	not-significant
orf385	418458	419027	-0.558156	0.0123412	0.126803	not-significant	-0.190812	0.268364	0.437597	not-significant	-0.0434604	0.832889	0.909772	not-significant	-0.0866619	0.605646	0.71814	not-significant	0.412988	0.0567805	0.118868	not-significant	0.138795	0.422928	0.527626	not-significant	0.0731856	0.711784	0.798427	not-significant	0.294244	0.210385	0.325196	not-significant
orf386	419453	420367	-0.0774865	0.649616	0.877785	not-significant	-0.063321	0.726274	0.832513	not-significant	-0.0237794	0.903181	0.950062	not-significant	0.232364	0.116842	0.202722	not-significant	0.818618	1.16477e-05	6.75374e-05	not-significant	0.64544	2.85913e-05	9.74173e-05	not-significant	0.148067	0.489194	0.604938	not-significant	0.33086	0.0779178	0.143554	not-significant
orf387	420402	421622	-0.118501	0.719535	0.90659	not-significant	-0.718968	0.000485536	0.00360342	not-significant	-0.794486	0.0149256	0.0546526	not-significant	-0.92257	1.79425e-07	1.46132e-06	not-significant	-1.04893	9.23582e-06	5.45939e-05	down-regulated	-1.05067	4.96262e-07	2.15081e-06	down-regulated	-1.35973	1.17261e-09	8.86971e-09	down-regulated	-0.946732	5.62735e-06	2.74e-05	not-significant
orf388	421714	422760	-0.0544815	0.789704	0.931797	not-significant	-0.355916	0.0264875	0.0795017	not-significant	-0.464058	0.0208124	0.0697375	not-significant	-0.703202	1.74305e-07	1.42497e-06	not-significant	-0.611637	0.00132233	0.00474121	not-significant	-0.858838	8.47431e-09	4.50094e-08	not-significant	-0.881134	5.63561e-08	3.37898e-07	not-significant	-0.806732	6.36674e-05	0.000258014	not-significant
orf389	422861	423133	-0.518509	0.0585469	0.313181	not-significant	0.406539	0.111916	0.233877	not-significant	-0.190602	0.525606	0.690731	not-significant	-0.42817	0.0949778	0.17122	not-significant	-0.635291	0.107209	0.199249	not-significant	-0.798841	0.0001682	0.000501391	not-significant	-0.249008	0.373442	0.493167	not-significant	-0.484025	0.0899189	0.162503	not-significant
orf390	423624	424505	0.197726	0.384795	0.741124	not-significant	0.169796	0.379244	0.557019	not-significant	0.576953	0.0163828	0.0581357	not-significant	0.332971	0.0835767	0.154649	not-significant	0.572836	0.0213083	0.0512941	not-significant	0.557061	0.00680055	0.0149993	not-significant	0.384367	0.117086	0.192995	not-significant	0.532559	0.0290287	0.0624272	not-significant
orf391	424626	425240	#N/A	#N/A	#N/A	#N/A	#N/A	#N/A	#N/A	#N/A	#N/A	#N/A	#N/A	#N/A	#N/A	#N/A	#N/A	#N/A	#N/A	#N/A	#N/A	#N/A	#N/A	#N/A	#N/A	#N/A	#N/A	#N/A	#N/A	#N/A	#N/A	#N/A	#N/A	#N/A
orf392	425246	425671	0.27578	0.526231	0.822249	not-significant	0.38905	0.188527	0.341683	not-significant	1.22626	0.0163655	0.0581357	not-significant	1.46936	1.35862e-05	7.14013e-05	up-regulated	0.299947	0.307127	0.445512	not-significant	0.792244	0.00784225	0.0170197	not-significant	-0.651939	0.0755031	0.133123	not-significant	0.471451	0.181671	0.289895	not-significant
orf393	425826	427397	0.669376	0.0210168	0.173871	not-significant	0.938997	7.34e-07	1.94e-05	not-significant	1.24233	2.21676e-10	1.46795e-08	up-regulated	1.1677	1.61236e-12	3.80394e-11	up-regulated	0.250954	0.284012	0.419124	not-significant	-0.0949236	0.594016	0.691063	not-significant	-0.366008	0.0823746	0.143104	not-significant	-0.0737497	0.702751	0.788797	not-significant
orf394	427674	427856	-0.643685	0.156648	0.513041	not-significant	-0.0498236	0.869185	0.923224	not-significant	-0.355731	0.34929	0.52956	not-significant	-0.193415	0.446729	0.574253	not-significant	-1.34577	0.00387399	0.0119476	down-regulated	-0.349406	0.263002	0.361398	not-significant	-0.312516	0.364297	0.484551	not-significant	-0.761951	0.0987674	0.175637	not-significant
orf395	428371	428631	0.291859	0.257605	0.635365	not-significant	0.576541	0.00299582	0.0147506	not-significant	0.76806	0.00206522	0.0119538	not-significant	1.05238	1.05868e-07	9.17314e-07	up-regulated	0.86136	0.00179775	0.00617532	not-significant	0.632191	0.00183031	0.00451226	not-significant	0.472227	0.0594026	0.108049	not-significant	0.308281	0.287149	0.408561	not-significant
orf396	428634	428864	0.934846	0.000262247	0.0076824	not-significant	0.994912	2.46e-06	5.13e-05	not-significant	0.48632	0.0573934	0.147427	not-significant	0.657141	0.0014529	0.0046823	not-significant	0.896238	0.000984745	0.00366673	not-significant	0.741321	0.00052493	0.00143899	not-significant	0.621651	0.0124981	0.0281407	not-significant	0.587788	0.019657	0.044793	not-significant
orf397	429119	429850	-0.0055027	0.985209	0.995457	not-significant	-0.111558	0.519377	0.678584	not-significant	-0.243125	0.209516	0.376704	not-significant	0.0500069	0.818351	0.882289	not-significant	0.00354184	0.988624	0.99423	not-significant	-0.167727	0.397979	0.503309	not-significant	-0.553857	0.00736143	0.0176073	not-significant	-0.497309	0.0682692	0.128284	not-significant
orf398	430390	430659	-0.0915765	0.750712	0.918693	not-significant	-0.272634	0.112527	0.23457	not-significant	-0.246913	0.336652	0.517795	not-significant	0.0650558	0.723581	0.813717	not-significant	-0.675174	0.00921287	0.0253294	not-significant	-0.858093	1.15192e-05	4.15344e-05	not-significant	-0.981541	4.59179e-05	0.000172894	not-significant	-0.80484	7.29918e-05	0.000293281	not-significant
orf399	430969	431850	#N/A	#N/A	#N/A	#N/A	#N/A	#N/A	#N/A	#N/A	#N/A	#N/A	#N/A	#N/A	1.47762	0.0659364	0.128067	not-significant	3.29705	0.00673227	0.0193991	up-regulated	0.58716	0.62781	0.718492	not-significant	-1.04364	0.325971	0.446137	not-significant	1.16504	0.371598	0.495502	not-significant
orf400	432410	433303	-0.0539573	0.896796	0.975413	not-significant	-1.80707	0.000137014	0.00132992	down-regulated	-2.22696	0.000124481	0.00134722	down-regulated	-1.60401	6.22815e-06	3.55275e-05	down-regulated	-1.42129	0.0134792	0.0351498	down-regulated	-1.31759	0.000646894	0.00175857	down-regulated	-1.59381	0.00193203	0.00532625	down-regulated	-1.18323	0.0114252	0.0280376	down-regulated
orf401	433449	434642	#N/A	#N/A	#N/A	#N/A	#N/A	#N/A	#N/A	#N/A	#N/A	#N/A	#N/A	#N/A	0.225325	0.894648	0.934697	not-significant	#N/A	#N/A	#N/A	#N/A	0.634392	0.675829	0.759606	not-significant	#N/A	#N/A	#N/A	#N/A	#N/A	#N/A	#N/A	#N/A
orf402	435069	440456	2.37038	3.11386e-08	2.43879e-06	up-regulated	0.508924	0.009941	0.0374006	not-significant	-0.652486	0.000172883	0.00172814	not-significant	-0.404354	0.0122216	0.0302819	not-significant	-1.32247	6.00376e-07	4.37534e-06	down-regulated	-0.182181	0.322546	0.426323	not-significant	0.10654	0.721383	0.805801	not-significant	1.60028	1.40557e-17	2.59e-16	up-regulated
orf403	440612	440977	3.61046	8.23967e-22	1.36811e-19	up-regulated	0.30999	0.320045	0.495101	not-significant	-1.06513	0.0010423	0.00698504	down-regulated	-0.963257	9.83052e-08	8.62107e-07	not-significant	-0.789871	0.00518532	0.0154543	not-significant	-0.163263	0.50854	0.609969	not-significant	-0.265425	0.67147	0.766287	not-significant	1.67296	2.34318e-10	2.21e-09	up-regulated
orf404	441177	442097	3.03524	6.52463e-28	1.35419e-25	up-regulated	0.321491	0.172247	0.320461	not-significant	0.077533	0.791876	0.887255	not-significant	-0.283264	0.107509	0.189559	not-significant	-0.424782	0.142859	0.249286	not-significant	-0.173971	0.394464	0.500323	not-significant	-0.479245	0.0581395	0.105982	not-significant	0.722166	0.00348161	0.00982867	not-significant
orf405	442702	443862	-0.19647	0.479231	0.801919	not-significant	-0.540261	0.00974292	0.0370322	not-significant	-0.401795	0.111698	0.240047	not-significant	-0.510231	0.00470043	0.0131812	not-significant	-0.197977	0.545059	0.67396	not-significant	-0.048877	0.830042	0.877201	not-significant	0.209776	0.474737	0.590954	not-significant	0.230312	0.46119	0.580834	not-significant
orf406	443859	444020	1.43849	0.00151573	0.0299894	up-regulated	0.910926	0.0195348	0.0633557	not-significant	-0.314545	0.56957	0.726712	not-significant	0.121448	0.758941	0.84033	not-significant	-0.243651	0.636804	0.748477	not-significant	-0.328345	0.515799	0.617534	not-significant	-0.715395	0.215688	0.32376	not-significant	0.22281	0.699864	0.78642	not-significant
orf407	444459	446309	0.348883	0.258063	0.63574	not-significant	0.614894	0.00211617	0.0112503	not-significant	0.665779	0.0176329	0.0613461	not-significant	0.777875	1.79209e-05	9.1523e-05	not-significant	0.597654	0.0281443	0.0649578	not-significant	1.16391	2.28773e-07	1.02853e-06	up-regulated	1.65411	1.01322e-09	7.73284e-09	up-regulated	1.48555	6.13154e-10	5.49e-09	up-regulated
orf408	446260	446658	0.188655	0.450126	0.784744	not-significant	0.0109236	0.946194	0.970219	not-significant	-0.392022	0.192802	0.354651	not-significant	0.019127	0.898034	0.937018	not-significant	-0.171866	0.454016	0.590013	not-significant	-0.0497348	0.747872	0.816216	not-significant	0.21241	0.21337	0.320961	not-significant	0.0140567	0.948759	0.966295	not-significant
orf409	447084	447524	0.273002	0.501581	0.811515	not-significant	0.438012	0.217034	0.376532	not-significant	-0.251018	0.515405	0.682143	not-significant	0.190945	0.561215	0.679185	not-significant	0.381979	0.389427	0.529055	not-significant	-0.307883	0.39441	0.500323	not-significant	-0.30269	0.434505	0.553847	not-significant	-0.170725	0.680783	0.769257	not-significant
orf410	447614	447955	0.51858	0.0885755	0.386215	not-significant	0.101334	0.70476	0.817996	not-significant	0.0209479	0.9431	0.970678	not-significant	0.0959951	0.679511	0.778393	not-significant	0.00258363	0.993288	0.99673	not-significant	-0.226587	0.37599	0.482113	not-significant	-0.423433	0.150966	0.240538	not-significant	-0.3182	0.280905	0.402119	not-significant
orf411	448296	448511	-0.272557	0.332044	0.695767	not-significant	-0.107917	0.67814	0.796507	not-significant	-0.300652	0.275734	0.451885	not-significant	-0.472592	0.0115685	0.0288779	not-significant	-1.24415	3.11283e-08	2.82455e-07	down-regulated	-1.42784	1.32591e-11	9.07821e-11	down-regulated	-1.22389	3.33929e-09	2.36984e-08	down-regulated	-1.034	9.71802e-08	6.35e-07	down-regulated
orf412	448886	449101	-0.146542	0.64641	0.875734	not-significant	-0.0266285	0.92064	0.95614	not-significant	-0.0820981	0.816505	0.901649	not-significant	-0.296794	0.120351	0.207731	not-significant	-1.27229	1.505e-09	1.6466e-08	down-regulated	-1.71392	1.88707e-15	1.83788e-14	down-regulated	-1.4455	2.45164e-11	2.29053e-10	down-regulated	-0.987209	3.70234e-08	2.58e-07	not-significant
orf413	449544	450182	-0.395295	0.0754178	0.357374	not-significant	-0.00251777	0.990737	0.99416	not-significant	-0.331027	0.239624	0.41261	not-significant	-0.519493	0.00476843	0.0133461	not-significant	-1.51008	2.32608e-09	2.48739e-08	down-regulated	-1.70822	5.76467e-21	8.27287e-20	down-regulated	-1.26222	1.29067e-11	1.23573e-10	down-regulated	-1.00593	2.34249e-08	1.68e-07	down-regulated
orf414	451518	452558	-0.02271	0.88944	0.972051	not-significant	0.376217	0.00614571	0.0262154	not-significant	0.610616	0.000295626	0.00263101	not-significant	0.53754	3.95482e-05	0.000184601	not-significant	0.351516	0.0781884	0.154418	not-significant	0.145635	0.350701	0.456987	not-significant	0.206075	0.229084	0.339943	not-significant	0.343834	0.0384668	0.0791536	not-significant
orf415	452589	452999	-0.0661602	0.697301	0.901708	not-significant	0.454611	0.00351065	0.0166051	not-significant	0.805032	1.20442e-05	0.000215856	not-significant	0.687618	3.59365e-07	2.72996e-06	not-significant	0.421661	0.0469174	0.100915	not-significant	0.224943	0.169022	0.249889	not-significant	0.331231	0.0544294	0.100469	not-significant	0.450714	0.0143258	0.0340718	not-significant
orf416	452956	453264	-0.178317	0.392696	0.746374	not-significant	0.502052	0.00141511	0.00819839	not-significant	0.838451	0.000752052	0.00542116	not-significant	0.691452	8.01068e-08	7.21459e-07	not-significant	0.388704	0.164777	0.277813	not-significant	0.302245	0.0757186	0.125878	not-significant	0.389622	0.0859547	0.148293	not-significant	0.511468	0.00625594	0.0164767	not-significant
orf417	453328	453462	-0.253973	0.587676	0.852286	not-significant	0.402064	0.00994018	0.0374006	not-significant	0.779069	0.000330022	0.0028717	not-significant	0.650219	5.47654e-06	3.18682e-05	not-significant	0.346772	0.121698	0.219655	not-significant	0.395144	0.0754585	0.125542	not-significant	0.090653	0.707722	0.796399	not-significant	0.568475	0.00164438	0.0050159	not-significant
orf418	453663	454136	0.057278	0.792218	0.932642	not-significant	0.652389	2.36e-05	0.00033278	not-significant	0.879694	2.03167e-06	4.93028e-05	not-significant	0.942242	9.57997e-10	1.3236e-08	not-significant	0.707659	0.000732314	0.00281802	not-significant	0.54455	0.000745405	0.00199419	not-significant	0.659522	7.79444e-05	0.000281275	not-significant	0.595361	0.000523231	0.00178176	not-significant
orf419	454152	454886	-0.0032023	0.990349	0.997317	not-significant	0.812156	7.52e-07	1.97e-05	not-significant	0.939195	0.000272664	0.00248322	not-significant	1.1486	5.48882e-10	7.94233e-09	up-regulated	0.802476	0.000990297	0.00368418	not-significant	0.810961	1.64384e-07	7.55503e-07	not-significant	1.04497	5.18562e-09	3.567e-08	up-regulated	0.947075	1.96833e-07	1.21e-06	not-significant
orf420	454901	455164	0.261469	0.483687	0.804401	not-significant	0.131437	0.616324	0.753182	not-significant	-0.0959511	0.844189	0.917709	not-significant	0.29766	0.297582	0.424935	not-significant	0.388337	0.349678	0.490268	not-significant	0.52822	0.0387007	0.0699745	not-significant	0.889192	0.000508003	0.00159139	not-significant	0.383003	0.178503	0.285699	not-significant
orf421	455288	455620	-0.0551904	0.870121	0.96368	not-significant	0.218298	0.307793	0.480905	not-significant	0.0114306	0.973076	0.98524	not-significant	0.237842	0.209925	0.323318	not-significant	-0.236022	0.426819	0.564669	not-significant	-0.212733	0.304653	0.407018	not-significant	0.115807	0.616281	0.717364	not-significant	-0.263854	0.307331	0.428546	not-significant
orf422	455713	456396	0.240509	0.504707	0.813292	not-significant	1.14514	5.87e-09	3.46e-07	up-regulated	1.22616	2.68092e-05	0.000418974	up-regulated	0.917791	4.14714e-05	0.000192337	not-significant	0.770657	0.00191086	0.00646415	not-significant	0.366685	0.0471006	0.0829813	not-significant	0.779774	0.000597087	0.00184398	not-significant	0.455904	0.0455136	0.0913933	not-significant
orf423	456409	458310	-0.0927792	0.769121	0.927528	not-significant	1.04601	4.07e-09	2.47e-07	up-regulated	1.2952	8.39069e-07	2.44645e-05	up-regulated	1.24307	1.94745e-10	3.11952e-09	up-regulated	0.489491	0.0253352	0.0595728	not-significant	-0.0486791	0.80249	0.857281	not-significant	0.432818	0.0319415	0.0639582	not-significant	0.218186	0.2746	0.396032	not-significant
orf424	458394	460238	-0.102239	0.575261	0.846831	not-significant	0.0756719	0.645556	0.774476	not-significant	0.285778	0.201788	0.366348	not-significant	0.511381	0.00021101	0.000845012	not-significant	0.47208	0.0140468	0.0363203	not-significant	-0.118706	0.401843	0.50716	not-significant	-0.307254	0.0837101	0.144891	not-significant	-0.162204	0.43778	0.561169	not-significant
orf425	460881	461981	-0.190769	0.220456	0.59552	not-significant	0.469999	0.00231587	0.0119073	not-significant	0.760953	3.87445e-05	0.000542562	not-significant	1.05275	2.00172e-13	5.39719e-12	up-regulated	1.29992	3.16514e-14	6.32433e-13	up-regulated	0.646815	9.79472e-06	3.56725e-05	not-significant	0.657876	3.34319e-05	0.000129789	not-significant	0.620956	0.000663942	0.0022252	not-significant
orf426	462042	462416	-0.0763827	0.79828	0.933475	not-significant	0.163975	0.38345	0.559961	not-significant	0.645668	0.0100608	0.0406491	not-significant	1.02881	8.05943e-09	9.13472e-08	up-regulated	1.34854	7.47094e-06	4.48467e-05	up-regulated	0.594101	0.000973276	0.00254414	not-significant	0.364798	0.106009	0.177	not-significant	0.165468	0.509984	0.62757	not-significant
orf427	462431	463330	-0.133804	0.451084	0.785315	not-significant	-0.193153	0.276881	0.447743	not-significant	-0.377666	0.0808313	0.18956	not-significant	-0.403426	0.00550582	0.0151175	not-significant	-0.831654	1.56675e-06	1.0618e-05	not-significant	-1.16405	2.95608e-17	3.24345e-16	down-regulated	-1.05026	1.12919e-08	7.41915e-08	down-regulated	-1.12002	1.3897e-12	1.66e-11	down-regulated
orf428	463578	463793	-0.208513	0.56351	0.842261	not-significant	-0.0348398	0.891399	0.936361	not-significant	-0.015981	0.96649	0.982511	not-significant	0.128006	0.566789	0.684403	not-significant	-0.511264	0.130349	0.232313	not-significant	0.0218699	0.928966	0.949785	not-significant	0.0220152	0.941227	0.962279	not-significant	-0.124258	0.745222	0.818529	not-significant
orf429	464023	464739	-0.226605	0.207731	0.578987	not-significant	-0.562846	0.000320876	0.00264171	not-significant	-0.458433	0.0334155	0.0982503	not-significant	-0.43809	0.00764757	0.0201993	not-significant	-0.268294	0.186851	0.305861	not-significant	0.292558	0.0789107	0.130355	not-significant	-0.0262476	0.897703	0.930423	not-significant	-0.163471	0.441298	0.564494	not-significant
orf430	465725	466462	0.0319762	0.869556	0.963311	not-significant	0.173898	0.375766	0.553874	not-significant	-0.0362579	0.875766	0.93597	not-significant	0.238809	0.192008	0.300921	not-significant	-0.626401	0.00185328	0.00632522	not-significant	-0.717422	2.03275e-05	7.04233e-05	not-significant	-0.759808	0.000282345	0.00092398	not-significant	-0.631635	0.0151943	0.0358363	not-significant
orf431	466817	467518	-0.665205	0.0256777	0.192022	not-significant	-0.691234	0.00197268	0.0106388	not-significant	-0.144902	0.608914	0.753572	not-significant	-0.156509	0.40879	0.540695	not-significant	0.0499469	0.851277	0.904298	not-significant	-0.211454	0.388844	0.495292	not-significant	-0.197772	0.48308	0.599233	not-significant	0.0352855	0.906058	0.938805	not-significant
orf432	467643	469304	-0.98042	0.00602472	0.0781519	not-significant	-0.873111	0.0013003	0.00768652	not-significant	0.354012	0.202052	0.366348	not-significant	0.625271	0.00098623	0.00334214	not-significant	0.934744	5.12085e-06	3.16318e-05	not-significant	0.972372	1.1638e-10	7.28888e-10	not-significant	0.227226	0.30147	0.41963	not-significant	0.578977	0.000705925	0.00234921	not-significant
orf433	469563	470606	-0.221761	0.41923	0.766281	not-significant	-0.701685	0.00685412	0.0282429	not-significant	-0.780118	0.0346402	0.100924	not-significant	-0.223613	0.420743	0.551607	not-significant	0.49228	0.105213	0.196311	not-significant	0.59435	0.0155822	0.0314298	not-significant	0.387229	0.24207	0.354109	not-significant	-0.0804684	0.79442	0.857472	not-significant
orf434	470789	471271	0.549798	0.33377	0.697975	not-significant	0.00514719	0.990551	0.99416	not-significant	-0.607677	0.279705	0.456669	not-significant	1.04172	0.00726415	0.0192631	up-regulated	-0.00148042	0.997517	0.999161	not-significant	1.20115	0.00618752	0.0138088	up-regulated	1.94636	0.000129591	0.00045081	up-regulated	0.636563	0.229202	0.346229	not-significant
orf435	471666	471929	1.46478	0.581808	0.850681	not-significant	0.863559	0.0114495	0.0418753	not-significant	-0.238385	0.882444	0.938447	not-significant	-0.482788	0.748897	0.833653	not-significant	0.0792024	0.960825	0.977125	not-significant	0.148618	0.953458	0.967296	not-significant	0.386161	0.273252	0.388548	not-significant	0.761308	0.615103	0.718778	not-significant
orf436	472750	473100	0.667426	0.125265	0.458753	not-significant	-0.293249	0.345443	0.522273	not-significant	0.213094	0.544132	0.70687	not-significant	-0.214423	0.430581	0.560876	not-significant	0.7743	0.0564656	0.118325	not-significant	2.7592	3.01945e-21	4.43604e-20	up-regulated	2.88747	1.11926e-23	2.99245e-22	up-regulated	2.87465	2.22643e-19	4.82e-18	up-regulated
orf437	473153	473323	#N/A	#N/A	#N/A	#N/A	#N/A	#N/A	#N/A	#N/A	#N/A	#N/A	#N/A	#N/A	#N/A	#N/A	#N/A	#N/A	#N/A	#N/A	#N/A	#N/A	3.92926	0.039571	0.0711917	not-significant	#N/A	#N/A	#N/A	#N/A	#N/A	#N/A	#N/A	#N/A
orf438	473327	473473	#N/A	#N/A	#N/A	#N/A	#N/A	#N/A	#N/A	#N/A	#N/A	#N/A	#N/A	#N/A	-1.34713	0.494816	0.619733	not-significant	#N/A	#N/A	#N/A	#N/A	1.27317	0.433224	0.53802	not-significant	#N/A	#N/A	#N/A	#N/A	#N/A	#N/A	#N/A	#N/A
orf439	473932	474192	0.165083	0.691367	0.897955	not-significant	0.274787	0.465413	0.633719	not-significant	0.199641	0.662515	0.794159	not-significant	0.355007	0.307905	0.435663	not-significant	-0.126335	0.79231	0.865744	not-significant	1.03039	0.00686257	0.0151207	up-regulated	-0.277849	0.558427	0.666588	not-significant	-0.475907	0.343823	0.466057	not-significant
orf440	474158	474541	0.37297	0.300451	0.672331	not-significant	0.303913	0.289016	0.461156	not-significant	-0.00248331	0.994328	0.997135	not-significant	-0.244911	0.395494	0.525671	not-significant	-0.217438	0.66405	0.770711	not-significant	0.389384	0.284386	0.386251	not-significant	1.01974	0.00946777	0.0220052	up-regulated	0.461477	0.270912	0.391645	not-significant
orf441	475157	476734	0.197622	0.508688	0.814209	not-significant	0.0268967	0.913024	0.951174	not-significant	-0.21832	0.464199	0.639501	not-significant	-0.266326	0.176459	0.281207	not-significant	-0.438779	0.0987403	0.18669	not-significant	-0.0497409	0.813101	0.864478	not-significant	0.0861775	0.748056	0.826144	not-significant	0.0325541	0.90733	0.939561	not-significant
orf442	476971	478164	#N/A	#N/A	#N/A	#N/A	#N/A	#N/A	#N/A	#N/A	#N/A	#N/A	#N/A	#N/A	#N/A	#N/A	#N/A	#N/A	#N/A	#N/A	#N/A	#N/A	#N/A	#N/A	#N/A	#N/A	#N/A	#N/A	#N/A	#N/A	#N/A	#N/A	#N/A	#N/A
orf443	478452	478943	0.231916	0.387463	0.742464	not-significant	-0.239484	0.23817	0.403431	not-significant	-0.145162	0.536355	0.699419	not-significant	-0.249112	0.168048	0.270886	not-significant	-0.0759204	0.79019	0.863892	not-significant	-0.535399	0.0107478	0.0225029	not-significant	-0.581186	0.013219	0.0294884	not-significant	-0.527078	0.0767318	0.141677	not-significant
orf444	478940	479974	-0.211542	0.30226	0.674146	not-significant	0.0269041	0.883927	0.930606	not-significant	0.247869	0.244504	0.418248	not-significant	-0.0975071	0.55188	0.671632	not-significant	0.0625434	0.817033	0.883235	not-significant	-0.157593	0.426858	0.531448	not-significant	-0.158138	0.459774	0.577132	not-significant	-0.163225	0.476421	0.595596	not-significant
orf445	480089	481426	-0.0348568	0.900795	0.977468	not-significant	0.307402	0.131621	0.262018	not-significant	0.24526	0.319831	0.501135	not-significant	-0.0598772	0.770731	0.850037	not-significant	-0.350192	0.181225	0.298833	not-significant	-0.633501	0.00846178	0.0182092	not-significant	0.0956891	0.692969	0.784607	not-significant	-0.107942	0.650964	0.747103	not-significant
orf446	481431	481550	#N/A	#N/A	#N/A	#N/A	#N/A	#N/A	#N/A	#N/A	#N/A	#N/A	#N/A	#N/A	0.530864	0.670323	0.772875	not-significant	#N/A	#N/A	#N/A	#N/A	0.00688513	0.997229	0.99792	not-significant	#N/A	#N/A	#N/A	#N/A	#N/A	#N/A	#N/A	#N/A
orf447	481580	481771	#N/A	#N/A	#N/A	#N/A	#N/A	#N/A	#N/A	#N/A	#N/A	#N/A	#N/A	#N/A	0.975931	0.343339	0.471657	not-significant	#N/A	#N/A	#N/A	#N/A	-0.310975	0.789487	0.84799	not-significant	-1.09634	0.308753	0.428365	not-significant	-0.152505	0.878907	0.918976	not-significant
orf448	481868	482827	0.235217	0.478543	0.801919	not-significant	0.604375	0.0127101	0.0453837	not-significant	0.952207	0.00708076	0.0308822	not-significant	0.717417	0.00644022	0.0173216	not-significant	0.0850965	0.785305	0.860298	not-significant	-0.242751	0.30699	0.409509	not-significant	-0.917211	0.000297028	0.000967559	not-significant	-0.324346	0.259133	0.378746	not-significant
orf449	482874	483065	0.406043	0.464359	0.792573	not-significant	0.159669	0.784308	0.870336	not-significant	#N/A	#N/A	#N/A	#N/A	0.695175	0.186311	0.294128	not-significant	0.329985	0.705282	0.803018	not-significant	0.05677	0.919175	0.94423	not-significant	-0.307164	0.644692	0.743879	not-significant	-0.878101	0.187906	0.296941	not-significant
orf450	483186	484649	0.161436	0.353105	0.718499	not-significant	0.250091	0.0890852	0.197875	not-significant	0.441595	0.00538842	0.0247969	not-significant	0.338831	0.0125604	0.0310138	not-significant	-0.0954943	0.656099	0.763817	not-significant	-0.617744	2.18385e-05	7.54169e-05	not-significant	-0.723802	0.000315901	0.00102355	not-significant	-0.628681	0.000394512	0.00138112	not-significant
orf451	484810	487008	-0.331518	0.128651	0.46478	not-significant	-0.694618	1.56e-05	0.000240652	not-significant	-0.81389	0.00121857	0.00794715	not-significant	-0.841595	1.07984e-08	1.18374e-07	not-significant	-1.63211	1.52424e-19	5.45141e-18	down-regulated	-1.88777	1.2377e-39	5.31107e-38	down-regulated	-1.81882	1.41853e-23	3.76886e-22	down-regulated	-1.48781	6.29922e-18	1.19e-16	down-regulated
orf452	487083	488012	0.0916624	0.746655	0.917243	not-significant	-0.201321	0.437647	0.611443	not-significant	-0.275661	0.404251	0.585467	not-significant	-0.279162	0.287502	0.413808	not-significant	-0.156814	0.669644	0.775722	not-significant	-0.327128	0.238142	0.332621	not-significant	0.122245	0.711479	0.798427	not-significant	-0.00131436	0.9968	0.997741	not-significant
orf453	488097	489224	-0.237866	0.213773	0.585338	not-significant	-0.500608	0.000651571	0.00456271	not-significant	-0.454134	0.0284858	0.0880492	not-significant	-0.493716	0.00457982	0.0128846	not-significant	-0.315994	0.0773285	0.153003	not-significant	-0.689905	2.42444e-06	9.56099e-06	not-significant	-0.771896	5.29387e-06	2.36141e-05	not-significant	-0.649806	0.000893463	0.00289166	not-significant
orf454	489313	490539	0.0673513	0.838059	0.951207	not-significant	0.0631292	0.758244	0.852815	not-significant	0.0818562	0.771995	0.874208	not-significant	0.233567	0.213139	0.327517	not-significant	-0.156574	0.533961	0.663417	not-significant	-0.292965	0.214174	0.304038	not-significant	-0.273477	0.260454	0.375586	not-significant	-0.210103	0.453461	0.575157	not-significant
orf455	490972	493851	0.171177	0.55944	0.840725	not-significant	0.417242	0.0150927	0.051799	not-significant	0.657029	0.00237581	0.0132984	not-significant	0.952405	4.38815e-09	5.27672e-08	not-significant	0.44998	0.0581878	0.121336	not-significant	0.295464	0.0755806	0.125697	not-significant	-0.000205865	0.999077	0.999312	not-significant	-0.121454	0.540207	0.652277	not-significant
orf456	494141	495184	-0.177996	0.527303	0.822528	not-significant	0.247457	0.192975	0.346656	not-significant	0.554283	0.0145285	0.0536004	not-significant	0.394248	0.0135324	0.0330394	not-significant	-0.208124	0.507316	0.638513	not-significant	-0.51325	0.00349106	0.00817411	not-significant	-0.241903	0.233695	0.344704	not-significant	-0.196612	0.390298	0.51318	not-significant
orf457	495189	497192	0.111343	0.677085	0.892068	not-significant	0.374874	0.0906877	0.200098	not-significant	0.429067	0.0772317	0.182981	not-significant	0.560786	0.00114116	0.00379891	not-significant	0.389042	0.135194	0.239147	not-significant	0.22075	0.228185	0.32036	not-significant	0.508847	0.0320135	0.0640723	not-significant	0.282941	0.197426	0.308765	not-significant
orf458	497384	497875	-0.156655	0.515559	0.815709	not-significant	-0.388295	0.0300929	0.0881758	not-significant	-0.59031	0.0222025	0.0730795	not-significant	-0.616165	0.000465649	0.00169864	not-significant	-0.927626	3.90748e-06	2.44922e-05	not-significant	-1.11716	2.14712e-11	1.454e-10	down-regulated	-1.16373	1.3691e-10	1.17577e-09	down-regulated	-0.932292	1.95449e-07	1.2e-06	not-significant
orf459	498188	498871	0.202745	0.75937	0.922759	not-significant	-0.457964	0.500178	0.661752	not-significant	#N/A	#N/A	#N/A	#N/A	-0.132481	0.822247	0.885042	not-significant	0.44602	0.539431	0.668945	not-significant	0.178946	0.748077	0.816216	not-significant	-0.139644	0.854879	0.901759	not-significant	-0.638908	0.453924	0.575401	not-significant
orf460	499001	499831	-0.194745	0.51564	0.815709	not-significant	-0.293484	0.128744	0.258442	not-significant	-0.666703	0.000419907	0.0034758	not-significant	-0.416223	0.0148483	0.0357893	not-significant	-0.258835	0.162761	0.275541	not-significant	-0.673736	7.50831e-06	2.79239e-05	not-significant	-0.687919	0.000221792	0.000745328	not-significant	-0.975343	4.23912e-08	2.94e-07	not-significant
orf461	500287	500781	0.00661777	0.982776	0.994823	not-significant	-0.646117	0.00230042	0.0118728	not-significant	-0.997034	0.000226278	0.0021406	not-significant	-0.817407	3.66935e-05	0.000172762	not-significant	-0.90372	0.000664218	0.00258638	not-significant	-1.28973	5.76802e-13	4.44025e-12	down-regulated	-1.42814	1.38792e-11	1.31992e-10	down-regulated	-1.44118	1.01272e-07	6.58e-07	down-regulated
orf462	501089	501211	#N/A	#N/A	#N/A	#N/A	#N/A	#N/A	#N/A	#N/A	#N/A	#N/A	#N/A	#N/A	#N/A	#N/A	#N/A	#N/A	#N/A	#N/A	#N/A	#N/A	#N/A	#N/A	#N/A	#N/A	#N/A	#N/A	#N/A	#N/A	#N/A	#N/A	#N/A	#N/A
orf463	501192	501782	-0.0371219	0.946167	0.988806	not-significant	-0.380248	0.57257	0.719827	not-significant	-0.756795	0.264601	0.439027	not-significant	-0.955315	0.0564101	0.113002	not-significant	0.432929	0.476883	0.612991	not-significant	-0.561354	0.26477	0.363482	not-significant	-0.689136	0.234814	0.345995	not-significant	-0.798538	0.209132	0.323613	not-significant
orf464	502043	503245	0.0528825	0.797837	0.933475	not-significant	-0.208428	0.216247	0.375683	not-significant	0.0459922	0.77833	0.877362	not-significant	-0.0106864	0.936979	0.959226	not-significant	0.17486	0.404615	0.543573	not-significant	-0.153883	0.291887	0.394215	not-significant	-0.330479	0.0483559	0.0913198	not-significant	-0.351237	0.0788025	0.144932	not-significant
orf465	503259	504359	0.0212107	0.921919	0.983054	not-significant	-0.0936424	0.546478	0.699788	not-significant	-0.085566	0.720718	0.838548	not-significant	-0.0920954	0.546883	0.668926	not-significant	-0.0431327	0.832726	0.89294	not-significant	-0.267408	0.0672224	0.113628	not-significant	-0.436282	0.0163632	0.0354717	not-significant	-0.444053	0.0274976	0.0595454	not-significant
orf466	504884	505603	-0.306941	0.252516	0.629925	not-significant	-0.606088	0.00936262	0.0359904	not-significant	-0.631998	0.094937	0.212075	not-significant	-0.898392	6.43373e-05	0.000284407	not-significant	-0.518913	0.11473	0.209477	not-significant	0.151799	0.544581	0.644868	not-significant	0.177816	0.570821	0.677431	not-significant	-0.488178	0.126337	0.216935	not-significant
orf467	505746	506939	#N/A	#N/A	#N/A	#N/A	#N/A	#N/A	#N/A	#N/A	#N/A	#N/A	#N/A	#N/A	#N/A	#N/A	#N/A	#N/A	#N/A	#N/A	#N/A	#N/A	#N/A	#N/A	#N/A	#N/A	#N/A	#N/A	#N/A	#N/A	#N/A	#N/A	#N/A	#N/A
orf468	507074	507619	0.289855	0.198063	0.56894	not-significant	-0.0294579	0.85153	0.912935	not-significant	-0.569092	0.0039141	0.0195555	not-significant	-0.260899	0.238729	0.359211	not-significant	-0.517049	0.00488903	0.0146533	not-significant	-0.937937	3.50487e-11	2.31556e-10	not-significant	-0.869498	4.86365e-07	2.5431e-06	not-significant	-1.04369	7.12295e-06	3.42e-05	down-regulated
orf469	507693	508265	-0.136469	0.566533	0.844105	not-significant	-0.143897	0.451289	0.62288	not-significant	0.0314315	0.917107	0.956669	not-significant	-0.014516	0.938186	0.960081	not-significant	0.390131	0.131411	0.233913	not-significant	0.159297	0.435673	0.540105	not-significant	0.242855	0.306077	0.425068	not-significant	0.273326	0.278771	0.399738	not-significant
orf470	508583	508840	-0.0529061	0.852721	0.958314	not-significant	-0.00483198	0.982219	0.990329	not-significant	-0.0659871	0.815154	0.901445	not-significant	0.27474	0.190849	0.299846	not-significant	1.08122	7.89075e-05	0.000396494	up-regulated	0.730025	0.000224287	0.000656797	not-significant	0.400043	0.114524	0.189565	not-significant	0.402717	0.136904	0.23152	not-significant
orf471	509101	510714	-0.1938	0.701203	0.90305	not-significant	-0.429565	0.446525	0.619643	not-significant	-0.246869	0.725528	0.842389	not-significant	0.353662	0.392941	0.523559	not-significant	1.37559	0.0226056	0.0539291	not-significant	1.07271	0.00874206	0.0187194	up-regulated	-0.171554	0.69356	0.784607	not-significant	0.127506	0.789627	0.85295	not-significant
orf472	510707	511765	-0.16895	0.503126	0.811834	not-significant	-0.482983	0.0569725	0.141199	not-significant	-0.857997	0.0086022	0.0354898	not-significant	-0.137074	0.460526	0.587983	not-significant	0.187348	0.478784	0.615063	not-significant	-0.0541793	0.819562	0.86888	not-significant	0.0762394	0.787882	0.855943	not-significant	-0.730987	0.00743585	0.0191562	not-significant
orf473	512261	513316	0.231919	0.406068	0.761676	not-significant	0.166491	0.38948	0.566731	not-significant	1.12668	0.000983906	0.00672049	up-regulated	1.52561	1.38108e-13	3.84312e-12	up-regulated	2.02224	4.87177e-17	1.26428e-15	up-regulated	2.43813	8.48424e-30	2.02037e-28	up-regulated	1.70853	4.2599e-16	6.18049e-15	up-regulated	2.01805	9.04127e-23	2.49e-21	up-regulated
orf474	513566	514093	0.0909749	0.783103	0.92984	not-significant	-0.565439	0.00948801	0.0362704	not-significant	-0.489699	0.0783843	0.185044	not-significant	-0.693266	4.03164e-05	0.000187783	not-significant	0.282614	0.304392	0.442148	not-significant	0.199154	0.364354	0.470253	not-significant	0.125562	0.573835	0.680249	not-significant	-0.160818	0.533311	0.646895	not-significant
orf475	514872	515138	-0.123331	0.748667	0.918356	not-significant	-0.826768	0.0121326	0.0437166	not-significant	-1.28531	0.000456313	0.00373755	down-regulated	-1.52446	3.11784e-11	5.91027e-10	down-regulated	-2.13388	8.81284e-18	2.43555e-16	down-regulated	-2.42738	7.24037e-35	2.29049e-33	down-regulated	-2.21961	4.91271e-22	1.17325e-20	down-regulated	-1.86954	3.53489e-17	6.3e-16	down-regulated
orf476	515259	515897	-0.498182	0.0331124	0.223132	not-significant	-0.901495	2.93e-08	1.41e-06	not-significant	-0.724334	0.0019766	0.0116304	not-significant	-1.19777	7.94059e-14	2.32906e-12	down-regulated	-0.34016	0.120144	0.217403	not-significant	-0.464953	0.00691521	0.0152058	not-significant	-0.385386	0.0995055	0.167856	not-significant	-0.208916	0.32232	0.442733	not-significant
orf477	516126	516824	-0.446604	0.0195089	0.167663	not-significant	-0.105017	0.489011	0.651428	not-significant	0.212219	0.276704	0.452588	not-significant	0.324018	0.018158	0.0422422	not-significant	1.21137	2.8366e-12	4.48795e-11	up-regulated	1.22317	6.25567e-16	6.27594e-15	up-regulated	1.04601	3.36264e-09	2.38243e-08	up-regulated	1.25014	5.13513e-14	7.12e-13	up-regulated
orf478	516874	517602	-0.397911	0.0943423	0.397579	not-significant	-0.220993	0.230447	0.394072	not-significant	0.15838	0.599201	0.746994	not-significant	0.253293	0.149275	0.24642	not-significant	1.22168	1.84504e-06	1.23079e-05	up-regulated	1.06953	1.87931e-10	1.1669e-09	up-regulated	0.909154	3.8224e-06	1.75475e-05	not-significant	1.07028	3.24555e-06	1.65e-05	up-regulated
orf479	517944	518849	-0.273386	0.134812	0.476693	not-significant	-0.940623	7.74e-09	4.31e-07	not-significant	-1.33743	3.58654e-11	2.80252e-09	down-regulated	-1.25482	1.30493e-15	5.29413e-14	down-regulated	-1.14203	1.33766e-08	1.29388e-07	down-regulated	1.8467	7.77317e-22	1.19889e-20	up-regulated	3.11926	6.74092e-49	6.09695e-47	up-regulated	2.79049	3.51294e-38	2.71e-36	up-regulated
orf480	518894	519301	0.280014	0.47578	0.800942	not-significant	-0.244964	0.496842	0.658838	not-significant	-0.499604	0.342551	0.523611	not-significant	-1.38639	1.49888e-05	7.81107e-05	down-regulated	-0.406435	0.362246	0.503994	not-significant	1.67698	5.7004e-11	3.70398e-10	up-regulated	2.79762	5.4421e-20	1.08612e-18	up-regulated	2.51822	1.1835e-22	3.24e-21	up-regulated
orf481	519474	519878	0.247897	0.204848	0.574595	not-significant	0.399029	0.0127031	0.0453837	not-significant	0.526072	0.00446481	0.0215891	not-significant	0.479566	0.00806863	0.0211893	not-significant	0.481713	0.0561669	0.118	not-significant	0.271897	0.126979	0.196475	not-significant	0.288859	0.10015	0.168742	not-significant	0.309189	0.0899262	0.162503	not-significant
orf482	519859	521850	0.532797	0.0015706	0.030469	not-significant	0.378826	0.0628716	0.152656	not-significant	0.324172	0.135737	0.276968	not-significant	0.452981	0.00173968	0.00549233	not-significant	0.681531	0.000406954	0.00169471	not-significant	0.303064	0.0298341	0.0556133	not-significant	-0.201657	0.227236	0.337519	not-significant	-0.0042788	0.979555	0.985927	not-significant
orf483	521965	522312	1.23985	1.86002e-09	1.64275e-07	up-regulated	0.791776	0.000198478	0.00180989	not-significant	0.414157	0.0799846	0.1878	not-significant	0.208524	0.205729	0.318384	not-significant	0.492629	0.0302025	0.0691086	not-significant	0.193104	0.295821	0.398331	not-significant	-0.0291619	0.898987	0.931187	not-significant	0.368716	0.0911545	0.164163	not-significant
orf484	522606	523658	-0.492203	0.0112492	0.121287	not-significant	-0.739254	2.95e-06	5.91e-05	not-significant	-0.888882	1.13626e-05	0.000206481	not-significant	-0.821987	1.47876e-08	1.56568e-07	not-significant	-0.931574	1.28858e-06	8.90295e-06	not-significant	0.583425	0.000910611	0.0023966	not-significant	0.795141	1.48746e-05	6.14497e-05	not-significant	0.330082	0.0768604	0.141791	not-significant
orf485	523722	524231	-0.546054	0.341823	0.705573	not-significant	-1.20619	0.0680893	0.160999	not-significant	-0.786401	0.214421	0.382961	not-significant	-0.825447	0.108623	0.19098	not-significant	-1.34195	0.0496948	0.106175	not-significant	0.0202495	0.975572	0.982372	not-significant	0.799698	0.249781	0.363015	not-significant	0.316782	0.569173	0.678916	not-significant
orf486	524507	525733	0.452419	0.297361	0.669098	not-significant	0.142588	0.70512	0.81818	not-significant	0.730152	0.134106	0.27504	not-significant	0.783494	0.0109154	0.0275807	not-significant	1.36311	0.000545479	0.00216968	up-regulated	1.00574	0.00133606	0.00341823	up-regulated	0.392103	0.268229	0.384201	not-significant	0.695614	0.0442791	0.0892099	not-significant
orf487	525726	525905	#N/A	#N/A	#N/A	#N/A	#N/A	#N/A	#N/A	#N/A	#N/A	#N/A	#N/A	#N/A	0.607642	0.600779	0.715495	not-significant	#N/A	#N/A	#N/A	#N/A	-0.130917	0.907932	0.935118	not-significant	0.72648	0.507261	0.623251	not-significant	#N/A	#N/A	#N/A	#N/A
orf488	525972	527648	0.0429697	0.819752	0.941818	not-significant	0.0509922	0.751536	0.851091	not-significant	0.273971	0.190343	0.35112	not-significant	0.365998	0.0155865	0.0372994	not-significant	0.0279455	0.876727	0.920866	not-significant	-0.138899	0.383147	0.489264	not-significant	-0.291559	0.0930999	0.159007	not-significant	-0.1939	0.24526	0.363732	not-significant
orf489	527786	528664	-0.298677	0.403462	0.759188	not-significant	-0.696065	0.00243748	0.0123915	not-significant	-1.09509	0.000971282	0.00664588	down-regulated	-1.52368	5.31483e-13	1.39828e-11	down-regulated	-2.39997	7.96893e-26	5.06206e-24	down-regulated	-2.41054	1.91719e-40	8.47867e-39	down-regulated	-2.34212	1.4406e-30	6.12399e-29	down-regulated	-2.00889	1.69649e-21	4.26e-20	down-regulated
orf490	528710	529525	-0.280186	0.416223	0.765375	not-significant	-0.769051	0.000472297	0.00351801	not-significant	-1.0534	0.00108669	0.00723286	down-regulated	-1.51081	4.11417e-15	1.56663e-13	down-regulated	-2.28472	2.52317e-26	1.65209e-24	down-regulated	-2.45006	1.10175e-48	7.70156e-47	down-regulated	-2.346	2.64369e-34	1.37053e-32	down-regulated	-2.00097	2.40707e-21	5.9e-20	down-regulated
orf491	529645	530133	-0.27623	0.449329	0.784672	not-significant	-0.917702	0.000604904	0.00432363	not-significant	-1.18132	0.00252443	0.0139504	down-regulated	-1.60782	6.61079e-13	1.67821e-11	down-regulated	-2.50266	1.55477e-24	8.59366e-23	down-regulated	-2.42828	7.70489e-34	2.19691e-32	down-regulated	-2.49843	2.65288e-27	9.09467e-26	down-regulated	-2.07852	3.49526e-18	6.77e-17	down-regulated
orf492	530200	530718	-0.122577	0.729313	0.910657	not-significant	-0.878929	0.00171669	0.00951529	not-significant	-1.21164	0.00218493	0.0124803	down-regulated	-1.64632	4.2193e-12	9.204e-11	down-regulated	-2.54218	1.07465e-23	5.64654e-22	down-regulated	-2.33913	1.15528e-26	2.33971e-25	down-regulated	-2.43224	5.53035e-27	1.82244e-25	down-regulated	-2.10151	5.12931e-18	9.72e-17	down-regulated
orf493	531200	531535	#N/A	#N/A	#N/A	#N/A	#N/A	#N/A	#N/A	#N/A	#N/A	#N/A	#N/A	#N/A	#N/A	#N/A	#N/A	#N/A	#N/A	#N/A	#N/A	#N/A	#N/A	#N/A	#N/A	#N/A	#N/A	#N/A	#N/A	#N/A	#N/A	#N/A	#N/A	#N/A
orf494	531636	532859	0.536571	0.019787	0.168311	not-significant	0.817933	3.51e-06	6.89e-05	not-significant	1.02442	7.20501e-05	0.000874222	up-regulated	1.0696	4.49908e-10	6.59815e-09	up-regulated	1.24281	8.10183e-08	6.9379e-07	up-regulated	0.912911	5.48005e-08	2.68975e-07	not-significant	0.448218	0.0140776	0.0311686	not-significant	0.490147	0.0342859	0.0720888	not-significant
orf495	532939	533826	0.0342717	0.876624	0.965473	not-significant	0.554153	0.00133266	0.00782939	not-significant	0.918119	8.13493e-05	0.000951592	not-significant	0.67639	1.55828e-05	8.0915e-05	not-significant	1.05065	2.67466e-06	1.73262e-05	up-regulated	0.781614	9.08195e-06	3.33647e-05	not-significant	0.565136	0.00278302	0.00732999	not-significant	0.676095	0.00158439	0.00485385	not-significant
orf496	533995	534216	-0.23553	0.376615	0.735232	not-significant	0.12978	0.487772	0.651056	not-significant	0.0243695	0.935477	0.966908	not-significant	0.0596555	0.692212	0.78839	not-significant	0.230852	0.429865	0.567371	not-significant	0.0809494	0.599741	0.695366	not-significant	0.368156	0.0519611	0.0967386	not-significant	0.122959	0.625383	0.727385	not-significant
orf497	534260	535480	-0.0700838	0.815871	0.940871	not-significant	0.115827	0.523229	0.681589	not-significant	0.182862	0.414254	0.594426	not-significant	0.129959	0.381815	0.511404	not-significant	0.867295	2.09751e-05	0.000116389	not-significant	0.368818	0.0251567	0.0479249	not-significant	0.238876	0.226012	0.336289	not-significant	0.188931	0.339393	0.461257	not-significant
orf498	535659	536114	0.642099	0.0107427	0.118175	not-significant	0.572049	0.00136949	0.00800247	not-significant	0.29412	0.160083	0.312253	not-significant	0.3472	0.0473028	0.096768	not-significant	0.429925	0.078616	0.155018	not-significant	-0.00681505	0.971269	0.978948	not-significant	0.0324383	0.86621	0.909424	not-significant	-0.253507	0.332839	0.454388	not-significant
orf499	536107	536271	0.470096	0.0988924	0.406438	not-significant	0.495677	0.0170763	0.0570191	not-significant	0.723822	0.0059713	0.0270648	not-significant	0.237828	0.208409	0.321844	not-significant	-0.06234	0.813893	0.881251	not-significant	-0.529325	0.00861726	0.0184887	not-significant	-0.655071	0.00419132	0.0105992	not-significant	-0.468797	0.0613338	0.117119	not-significant
orf500	536421	536582	0.278574	0.480261	0.802239	not-significant	0.569856	0.00301126	0.0147701	not-significant	0.0232182	0.927684	0.960785	not-significant	-0.0732348	0.686632	0.783768	not-significant	-0.979155	1.01856e-06	7.15342e-06	not-significant	-1.12113	4.2581e-11	2.79615e-10	down-regulated	-0.959035	8.24971e-08	4.82387e-07	not-significant	-0.783869	7.03205e-06	3.38e-05	not-significant
orf501	536717	537514	-0.525627	0.0112237	0.121287	not-significant	-0.12065	0.497258	0.659175	not-significant	0.0162718	0.951545	0.975515	not-significant	0.21392	0.168562	0.271513	not-significant	0.344811	0.153677	0.263305	not-significant	0.146489	0.400397	0.505584	not-significant	0.574308	0.00576241	0.014135	not-significant	0.569098	0.00535972	0.0143841	not-significant
orf502	537604	538452	-0.360494	0.0280266	0.201627	not-significant	-0.599427	6.64e-05	0.000753841	not-significant	-0.537465	0.0102123	0.0411267	not-significant	-0.64934	1.28633e-05	6.79316e-05	not-significant	-0.0485617	0.812724	0.881038	not-significant	-0.23424	0.134377	0.206344	not-significant	-0.38136	0.0493108	0.0926703	not-significant	-0.246663	0.184451	0.292899	not-significant
orf503	538524	539090	-0.201075	0.430644	0.774861	not-significant	-0.044664	0.831151	0.902527	not-significant	-0.356287	0.120824	0.254755	not-significant	-0.264522	0.120795	0.208183	not-significant	-0.206391	0.469994	0.606334	not-significant	-0.397059	0.0478504	0.0840445	not-significant	-0.563077	0.0335008	0.066641	not-significant	-0.497049	0.0333738	0.0704152	not-significant
orf504	539252	539719	-0.579251	0.00253189	0.0415411	not-significant	-0.361112	0.0101174	0.0379588	not-significant	-0.228041	0.298962	0.476425	not-significant	-0.253108	0.0779926	0.146344	not-significant	-0.357062	0.0478603	0.102772	not-significant	-0.728742	1.27094e-06	5.24596e-06	not-significant	-0.772302	3.82787e-05	0.000146862	not-significant	-0.621772	0.00085767	0.002795	not-significant
orf505	539762	539857	#N/A	#N/A	#N/A	#N/A	#N/A	#N/A	#N/A	#N/A	#N/A	#N/A	#N/A	#N/A	#N/A	#N/A	#N/A	#N/A	#N/A	#N/A	#N/A	#N/A	#N/A	#N/A	#N/A	#N/A	#N/A	#N/A	#N/A	#N/A	#N/A	#N/A	#N/A	#N/A
orf506	539882	540067	-1.22767	0.0179222	0.161377	not-significant	-0.76003	0.0125556	0.0449502	not-significant	0.0444284	0.983095	0.99116	not-significant	-0.0846248	0.959326	0.973454	not-significant	-0.399662	0.346109	0.486472	not-significant	0.127398	0.701472	0.780133	not-significant	-0.746833	0.0426228	0.0818382	not-significant	-0.826876	0.042969	0.0869835	not-significant
orf507	540259	541305	-0.394825	0.122597	0.454142	not-significant	-0.446669	0.0129883	0.0461306	not-significant	-0.527614	0.0323305	0.096275	not-significant	-0.757522	4.79705e-06	2.85652e-05	not-significant	-0.859262	0.001195	0.00433582	not-significant	-0.801013	5.14896e-07	2.22711e-06	not-significant	-0.515857	0.00713822	0.0171729	not-significant	-0.756776	0.000316474	0.00113604	not-significant
orf508	541663	543756	0.322158	0.0990385	0.406636	not-significant	-0.22732	0.185856	0.338655	not-significant	-0.197476	0.431101	0.610701	not-significant	-0.17646	0.207879	0.321254	not-significant	-0.522172	0.00441062	0.0133987	not-significant	-0.909153	1.01887e-09	5.95121e-09	not-significant	-1.15808	1.16515e-09	8.82901e-09	down-regulated	-0.83287	1.98862e-05	8.76e-05	not-significant
orf509	543849	544649	0.553954	0.0305986	0.212399	not-significant	0.0512613	0.776579	0.865064	not-significant	-0.204998	0.392244	0.572469	not-significant	-0.165392	0.375881	0.505014	not-significant	-0.52223	0.0260207	0.060815	not-significant	-0.804933	9.4186e-05	0.000293249	not-significant	-0.843013	0.000268042	0.000883292	not-significant	-0.67427	0.00015783	0.000595794	not-significant
orf510	544646	545416	0.58695	0.000806638	0.018297	not-significant	-0.0662115	0.657057	0.782733	not-significant	-0.155159	0.431993	0.611742	not-significant	-0.0294179	0.826067	0.887412	not-significant	-0.593274	0.000324072	0.00138618	not-significant	-1.05069	1.14516e-13	9.43557e-13	down-regulated	-1.22738	1.38473e-13	1.61717e-12	down-regulated	-0.798221	2.96464e-05	0.000126593	not-significant
orf511	545426	546541	0.503376	0.0342004	0.228346	not-significant	-0.357361	0.0129187	0.0459268	not-significant	-0.321562	0.153628	0.302532	not-significant	-0.415966	0.00468855	0.0131564	not-significant	-0.936468	6.15366e-07	4.46928e-06	not-significant	-0.387044	0.0158124	0.0318156	not-significant	0.00515093	0.978702	0.984958	not-significant	0.242462	0.154727	0.256349	not-significant
orf512	547196	548404	0.316222	0.305233	0.675645	not-significant	0.434461	0.0123195	0.044261	not-significant	0.339194	0.097039	0.215539	not-significant	0.224014	0.171229	0.274485	not-significant	-0.340578	0.191055	0.311186	not-significant	-0.344331	0.0576277	0.0989534	not-significant	-0.42805	0.0405863	0.0784596	not-significant	-0.156526	0.443024	0.56619	not-significant
orf513	549189	550181	-0.107204	0.629156	0.870246	not-significant	-0.00859618	0.968408	0.982419	not-significant	-0.0869281	0.766979	0.871862	not-significant	-0.178724	0.313743	0.441764	not-significant	-0.730095	0.000230751	0.00103159	not-significant	-0.898174	3.44423e-07	1.51854e-06	not-significant	-0.931062	4.76642e-07	2.4984e-06	not-significant	-0.694593	6.256e-05	0.000254255	not-significant
orf514	550178	550420	0.535994	0.0791366	0.364995	not-significant	0.608258	0.00281551	0.0140327	not-significant	0.216637	0.32777	0.509792	not-significant	0.664805	0.00144597	0.00467035	not-significant	1.0373	9.63825e-05	0.000476427	up-regulated	0.445891	0.00848076	0.018232	not-significant	0.43221	0.0186742	0.0398114	not-significant	0.259635	0.329197	0.450285	not-significant
orf515	550478	551266	0.126097	0.640602	0.872833	not-significant	-0.147201	0.458059	0.627997	not-significant	-0.315147	0.241757	0.415412	not-significant	-0.50188	0.00482623	0.0134558	not-significant	-0.56479	0.0331648	0.0748008	not-significant	-0.797672	3.31315e-05	0.000111312	not-significant	-0.715181	0.00171958	0.00479341	not-significant	-0.677851	0.00530591	0.0142577	not-significant
orf516	551760	552314	0.0795543	0.673094	0.891232	not-significant	-0.295921	0.07534	0.1737	not-significant	-0.168454	0.450777	0.62811	not-significant	-0.363003	0.0257434	0.0573382	not-significant	0.142445	0.524207	0.653876	not-significant	0.551029	0.0016827	0.00420094	not-significant	0.586797	0.00506129	0.0125969	not-significant	0.259619	0.160927	0.26394	not-significant
orf517	552431	553054	-0.0411812	0.873634	0.964996	not-significant	-0.123322	0.515318	0.675628	not-significant	-0.178966	0.479666	0.654348	not-significant	-0.286537	0.101226	0.180683	not-significant	0.000987221	0.99702	0.998897	not-significant	0.60806	0.0017972	0.0044509	not-significant	0.613403	0.00748031	0.0178444	not-significant	0.58849	0.0140803	0.0335446	not-significant
orf518	553174	554337	-0.123732	0.577274	0.847935	not-significant	-0.104471	0.521456	0.680631	not-significant	0.323123	0.0593616	0.151289	not-significant	0.286866	0.0522345	0.10576	not-significant	0.719465	0.000315559	0.00135522	not-significant	0.559611	0.000659119	0.00178874	not-significant	0.158848	0.370702	0.491022	not-significant	0.291396	0.0917953	0.164905	not-significant
orf519	554430	554681	-0.387997	0.0773336	0.362445	not-significant	-0.122078	0.536726	0.692314	not-significant	-0.375698	0.15989	0.312032	not-significant	-0.661701	0.000703245	0.00247791	not-significant	-0.192334	0.505702	0.636954	not-significant	-0.110054	0.565756	0.664135	not-significant	-0.0149068	0.946797	0.964597	not-significant	-0.305698	0.160641	0.263777	not-significant
orf520	554763	555773	-0.202459	0.362717	0.726967	not-significant	-0.164908	0.369584	0.547377	not-significant	-0.306578	0.140086	0.283729	not-significant	-0.458254	0.0072509	0.0192397	not-significant	0.373049	0.0923852	0.176082	not-significant	1.62394	2.56632e-21	3.82214e-20	up-regulated	2.51985	1.47418e-31	6.66675e-30	up-regulated	2.20804	7.16839e-27	2.67e-25	up-regulated
orf521	556024	557175	-0.0324745	0.907946	0.979949	not-significant	-0.471979	0.0124659	0.0447475	not-significant	-0.372136	0.122097	0.256493	not-significant	-0.572071	0.000770467	0.00268858	not-significant	-0.551004	0.015078	0.0385416	not-significant	-0.756203	3.10326e-05	0.000104992	not-significant	-1.02693	1.63746e-08	1.05627e-07	down-regulated	-1.04561	1.9036e-07	1.18e-06	down-regulated
orf522	557836	557952	#N/A	#N/A	#N/A	#N/A	#N/A	#N/A	#N/A	#N/A	#N/A	#N/A	#N/A	#N/A	#N/A	#N/A	#N/A	#N/A	#N/A	#N/A	#N/A	#N/A	#N/A	#N/A	#N/A	#N/A	#N/A	#N/A	#N/A	#N/A	#N/A	#N/A	#N/A	#N/A
orf523	557967	558413	0.0279143	0.900174	0.97738	not-significant	0.0222796	0.927532	0.959025	not-significant	0.740195	0.017219	0.0603687	not-significant	1.03316	3.30826e-11	6.19015e-10	up-regulated	0.9361	0.00390204	0.0120254	not-significant	0.936518	3.12117e-07	1.38314e-06	not-significant	0.810102	0.00023956	0.000800603	not-significant	0.619405	0.0261321	0.0570364	not-significant
orf524	558585	559934	-0.522367	0.0034052	0.0504821	not-significant	-0.549941	0.000700346	0.00483584	not-significant	-0.461595	0.0361083	0.103656	not-significant	-0.555992	0.000456486	0.00167365	not-significant	-0.386142	0.0648532	0.132065	not-significant	-0.555911	0.00148503	0.00375942	not-significant	-0.235053	0.209709	0.3168	not-significant	-0.424247	0.0394452	0.0808922	not-significant
orf525	560178	562829	0.111628	0.604754	0.858902	not-significant	-0.623104	8.18e-05	0.000884477	not-significant	-0.506602	0.0102422	0.0411267	not-significant	-0.517329	0.000368424	0.00139193	not-significant	-0.365364	0.0677758	0.137228	not-significant	-0.327565	0.038441	0.069592	not-significant	-0.470675	0.0125936	0.0282808	not-significant	-0.333044	0.0762667	0.140941	not-significant
orf526	563045	563260	0.474273	0.103562	0.415348	not-significant	0.367486	0.0646848	0.155034	not-significant	0.0887389	0.678731	0.807215	not-significant	0.104481	0.551181	0.671157	not-significant	-0.534521	0.0154133	0.0391871	not-significant	-0.791373	2.13106e-07	9.65101e-07	not-significant	-1.00189	5.70248e-08	3.40462e-07	down-regulated	-0.984968	3.14191e-07	1.89e-06	not-significant
orf527	563286	564263	0.323225	0.182956	0.551851	not-significant	0.379361	0.0515199	0.130675	not-significant	0.119262	0.611162	0.754905	not-significant	0.0796961	0.676671	0.777098	not-significant	-0.411729	0.0578152	0.120737	not-significant	-0.578591	0.000475559	0.00131698	not-significant	-0.727128	3.32707e-05	0.000129281	not-significant	-0.572969	0.00533165	0.0143178	not-significant
orf528	564264	565391	0.0052363	0.975884	0.994344	not-significant	-0.0315913	0.851878	0.912935	not-significant	-0.279366	0.161854	0.314766	not-significant	-0.561005	0.000103436	0.000442381	not-significant	-0.686387	0.000116534	0.000565527	not-significant	-0.257555	0.079798	0.1315	not-significant	0.135206	0.413665	0.534545	not-significant	-0.158451	0.319127	0.440057	not-significant
orf529	565993	566349	-0.18621	0.331173	0.695346	not-significant	-0.181175	0.309974	0.483383	not-significant	-0.456848	0.028889	0.0888172	not-significant	-0.687118	2.77315e-05	0.000135261	not-significant	-0.793861	5.3417e-05	0.000277247	not-significant	-0.630041	3.18206e-05	0.000107256	not-significant	-0.623479	0.000209205	0.000706942	not-significant	-0.665801	5.31906e-05	0.000218056	not-significant
orf530	566511	566603	#N/A	#N/A	#N/A	#N/A	#N/A	#N/A	#N/A	#N/A	#N/A	#N/A	#N/A	#N/A	0.706729	0.593836	0.708978	not-significant	#N/A	#N/A	#N/A	#N/A	1.13537	0.354244	0.460634	not-significant	#N/A	#N/A	#N/A	#N/A	#N/A	#N/A	#N/A	#N/A
orf531	566793	567512	0.292019	0.286601	0.658743	not-significant	0.581144	0.00753494	0.0302812	not-significant	0.601639	0.0455218	0.122658	not-significant	0.401285	0.0158301	0.0377574	not-significant	2.42666	2.41526e-23	1.19527e-21	up-regulated	2.32843	3.2378e-38	1.29932e-36	up-regulated	1.89722	8.46028e-16	1.19088e-14	up-regulated	1.20899	5.18267e-08	3.54e-07	up-regulated
orf532	567657	568139	0.2486	0.424242	0.768288	not-significant	0.331307	0.127739	0.257185	not-significant	0.569065	0.0245651	0.079319	not-significant	0.435432	0.00917069	0.0236261	not-significant	2.14737	4.00079e-15	8.73198e-14	up-regulated	1.78255	3.33751e-18	3.99579e-17	up-regulated	1.45896	3.31374e-09	2.35564e-08	up-regulated	0.823129	3.5975e-05	0.00015143	not-significant
orf533	568753	569103	0.778119	0.0954191	0.399279	not-significant	-0.226997	0.575187	0.72089	not-significant	-0.159196	0.745867	0.857846	not-significant	-0.0837773	0.793362	0.865975	not-significant	1.831	1.36897e-05	7.88098e-05	up-regulated	1.71825	2.26459e-06	9.01259e-06	up-regulated	1.60094	7.29642e-05	0.000264877	up-regulated	1.15181	0.0182604	0.0420852	up-regulated
orf534	569198	570391	#N/A	#N/A	#N/A	#N/A	#N/A	#N/A	#N/A	#N/A	#N/A	#N/A	#N/A	#N/A	#N/A	#N/A	#N/A	#N/A	#N/A	#N/A	#N/A	#N/A	#N/A	#N/A	#N/A	#N/A	#N/A	#N/A	#N/A	#N/A	#N/A	#N/A	#N/A	#N/A
orf535	570349	570819	0.588369	0.00602416	0.0781519	not-significant	0.575	0.019506	0.0633128	not-significant	0.304912	0.182234	0.341558	not-significant	0.247414	0.197738	0.307774	not-significant	-0.20491	0.448231	0.584995	not-significant	0.165479	0.413323	0.517956	not-significant	0.161263	0.383573	0.503417	not-significant	-0.0134035	0.949601	0.966457	not-significant
orf536	570986	572101	1.42574	3.08948e-12	3.46606e-10	up-regulated	0.375955	0.0651456	0.15576	not-significant	0.220572	0.455129	0.631783	not-significant	0.143636	0.469026	0.59708	not-significant	0.151946	0.602014	0.719299	not-significant	2.12384	5.10827e-16	5.14866e-15	up-regulated	2.6288	1.15217e-32	5.62973e-31	up-regulated	2.13607	4.40226e-17	7.78e-16	up-regulated
orf537	572154	572975	2.05367	1.72816e-14	2.10988e-12	up-regulated	0.764957	0.0048212	0.0216661	not-significant	0.00730388	0.982586	0.99116	not-significant	-0.191328	0.374063	0.503506	not-significant	0.550983	0.0484488	0.103721	not-significant	3.92518	8.69633e-60	9.42247e-58	up-regulated	4.17568	9.74741e-56	1.21871e-53	up-regulated	4.23749	2.22495e-72	6.29e-70	up-regulated
orf538	573260	573670	1.40444	5.27881e-09	4.30615e-07	up-regulated	0.0736243	0.771383	0.861872	not-significant	-0.472368	0.114148	0.244154	not-significant	-0.280477	0.259569	0.382904	not-significant	0.0753143	0.820537	0.885448	not-significant	3.84859	8.51176e-62	1.01994e-59	up-regulated	4.82279	8.59406e-90	2.60952e-87	up-regulated	4.66785	8.64742e-51	1.27e-48	up-regulated
orf539	573728	574624	1.43816	1.77682e-07	1.27165e-05	up-regulated	0.116446	0.608089	0.747612	not-significant	0.267647	0.433143	0.612258	not-significant	0.183433	0.32793	0.455826	not-significant	0.315183	0.294638	0.43092	not-significant	4.05203	2.37026e-52	2.05454e-50	up-regulated	4.54196	1.86494e-77	4.95491e-75	up-regulated	4.3381	9.01219e-71	2.39e-68	up-regulated
orf540	574631	575575	1.44768	4.64523e-09	3.93518e-07	up-regulated	-0.0634154	0.807675	0.888268	not-significant	-0.0821445	0.82445	0.905454	not-significant	0.0550439	0.82007	0.883794	not-significant	1.18248	0.000256858	0.00113144	up-regulated	5.28975	1.9275e-80	4.64098e-78	up-regulated	5.61696	2.49712e-105	1.76921e-102	up-regulated	5.51996	7.92297e-88	3.36e-85	up-regulated
orf541	575596	576594	0.927752	0.00203905	0.0366617	not-significant	0.101474	0.720403	0.828118	not-significant	-0.393067	0.321767	0.503059	not-significant	-0.635482	0.0209276	0.047814	not-significant	-0.283435	0.463278	0.599122	not-significant	1.08303	0.000449726	0.00125264	up-regulated	1.31923	8.11444e-06	3.50554e-05	up-regulated	1.87212	1.51467e-07	9.55e-07	up-regulated
orf542	576719	577792	1.21635	1.02589e-05	0.000489478	up-regulated	-0.330007	0.180745	0.33202	not-significant	-0.379123	0.280865	0.457798	not-significant	-0.675753	0.00319939	0.00937149	not-significant	-0.00440993	0.989633	0.994775	not-significant	1.4075	3.35539e-07	1.48239e-06	up-regulated	1.58031	6.65063e-08	3.9321e-07	up-regulated	1.81024	2.11986e-09	1.76e-08	up-regulated
orf543	577902	578576	1.05037	0.00598603	0.0781384	not-significant	-0.586976	0.0522848	0.132322	not-significant	-0.165911	0.645398	0.779466	not-significant	-0.276604	0.329457	0.457303	not-significant	0.53741	0.208231	0.333294	not-significant	1.48378	3.88665e-05	0.00012839	up-regulated	1.65097	6.10504e-06	2.6998e-05	up-regulated	1.54263	4.9698e-05	0.000205525	up-regulated
orf544	578817	580055	3.32247	2.59826e-25	4.90245e-23	up-regulated	0.793352	0.00617207	0.0262571	not-significant	-0.117252	0.699689	0.822903	not-significant	-0.0746162	0.745249	0.830584	not-significant	-0.961505	0.000384329	0.00160994	not-significant	-0.507536	0.0244025	0.0467346	not-significant	-0.930594	0.0016011	0.00449259	not-significant	1.32783	1.92332e-07	1.19e-06	up-regulated
orf545	580241	581485	0.659798	0.132782	0.473114	not-significant	0.948126	3.63e-06	7.09e-05	not-significant	-0.208339	0.469547	0.64437	not-significant	-0.199666	0.143842	0.239654	not-significant	-1.09827	1.83632e-05	0.000103378	down-regulated	-0.882788	8.49862e-09	4.50832e-08	not-significant	0.121027	0.588038	0.692451	not-significant	0.926979	5.59828e-05	0.00022906	not-significant
orf546	581718	582779	-0.0278087	0.90699	0.979681	not-significant	-0.399019	0.0126505	0.0452503	not-significant	-0.477835	0.0371117	0.105642	not-significant	-0.553993	0.00031408	0.00120337	not-significant	-0.1429	0.513262	0.643999	not-significant	1.08915	1.31882e-09	7.59068e-09	up-regulated	1.05365	1.0326e-06	5.1493e-06	up-regulated	0.868249	1.28032e-05	5.86e-05	not-significant
orf547	582847	583818	0.145047	0.582764	0.85148	not-significant	-0.534862	0.0119561	0.0432997	not-significant	-0.304366	0.258298	0.432008	not-significant	-0.395964	0.0246459	0.0552624	not-significant	-0.0523363	0.84364	0.899035	not-significant	0.676287	0.001829	0.0045116	not-significant	0.747182	0.00171354	0.00478598	not-significant	0.659786	0.00641847	0.0168838	not-significant
orf548	584107	584370	-0.0167224	0.977565	0.994823	not-significant	-0.712536	0.0171638	0.0572175	not-significant	-1.38976	0.0159823	0.0573776	not-significant	-0.0286369	0.917039	0.948502	not-significant	-1.40958	0.00173121	0.00598538	down-regulated	-0.728567	0.0751057	0.125195	not-significant	-0.403873	0.393783	0.513916	not-significant	-1.44679	0.0016127	0.00493344	down-regulated
orf549	584892	585866	-0.466665	0.0972101	0.402825	not-significant	-0.363443	0.0796621	0.181708	not-significant	-0.142365	0.629611	0.767869	not-significant	-0.162903	0.365074	0.495246	not-significant	-0.433269	0.0892779	0.171465	not-significant	-0.734063	6.33782e-05	0.000203467	not-significant	-0.714192	0.00149497	0.00423393	not-significant	-0.663946	0.00184174	0.0055659	not-significant
orf550	586033	587280	-0.054275	0.750514	0.918693	not-significant	-0.053707	0.75214	0.851365	not-significant	0.093884	0.637609	0.773165	not-significant	0.0310558	0.850512	0.902929	not-significant	0.592489	0.000959299	0.00359083	not-significant	0.454638	0.00174098	0.00432897	not-significant	0.392252	0.0180426	0.0386589	not-significant	0.216515	0.200093	0.3119	not-significant
orf551	587291	587722	0.309991	0.201376	0.571936	not-significant	0.110848	0.539979	0.694747	not-significant	-0.119285	0.58373	0.736163	not-significant	0.292389	0.0680974	0.131617	not-significant	0.47923	0.0381244	0.0842896	not-significant	0.419426	0.0136723	0.0279508	not-significant	0.184814	0.35359	0.473123	not-significant	0.126184	0.537372	0.650334	not-significant
orf552	587894	587965	#N/A	#N/A	#N/A	#N/A	#N/A	#N/A	#N/A	#N/A	#N/A	#N/A	#N/A	#N/A	#N/A	#N/A	#N/A	#N/A	#N/A	#N/A	#N/A	#N/A	#N/A	#N/A	#N/A	#N/A	#N/A	#N/A	#N/A	#N/A	#N/A	#N/A	#N/A	#N/A
orf553	587977	588315	-0.516745	0.0230985	0.180229	not-significant	-0.724781	5.41e-05	0.000652498	not-significant	-0.976178	0.000103171	0.001165	not-significant	-1.3166	4.17821e-16	1.81376e-14	down-regulated	-1.27719	1.90718e-11	2.7147e-10	down-regulated	-1.44007	7.32213e-21	1.04389e-19	down-regulated	-1.29186	1.09784e-11	1.0566e-10	down-regulated	-1.25629	3.54104e-11	3.65e-10	down-regulated
orf554	588373	588918	-0.262787	0.379916	0.739695	not-significant	-0.784791	9.4e-05	0.000972458	not-significant	-0.961002	0.00188077	0.0112186	not-significant	-1.1495	1.07585e-11	2.18236e-10	down-regulated	-1.35999	1.28544e-09	1.42842e-08	down-regulated	-1.53453	7.29819e-19	9.08918e-18	down-regulated	-1.55357	4.41863e-15	5.88827e-14	down-regulated	-1.24258	3.74975e-10	3.44e-09	down-regulated
orf555	589041	589229	-1.03221	0.0439733	0.266879	not-significant	-0.970656	5.21e-08	2.21e-06	not-significant	-1.28184	2.343e-07	8.1733e-06	down-regulated	-1.65833	1.57458e-30	2.73411e-28	down-regulated	-2.05043	2.79962e-15	6.20583e-14	down-regulated	-1.97861	5.90641e-38	2.30616e-36	down-regulated	-1.78349	6.37153e-10	5.00654e-09	down-regulated	-1.69584	5.70461e-16	9.35e-15	down-regulated
orf556	589387	592083	0.270235	0.14984	0.504059	not-significant	0.370548	0.0102878	0.0383611	not-significant	0.235163	0.148958	0.295928	not-significant	0.310766	0.0278989	0.0613522	not-significant	0.518616	0.00332884	0.010479	not-significant	0.442601	0.00775075	0.0168295	not-significant	0.589198	0.0014435	0.00410182	not-significant	0.319652	0.10075	0.178788	not-significant
orf557	592302	592466	0.334286	0.306137	0.676821	not-significant	0.461814	0.057381	0.141607	not-significant	0.693903	0.0474325	0.126673	not-significant	0.729692	6.89402e-08	6.3137e-07	not-significant	0.917481	0.00980768	0.0266889	not-significant	0.308962	0.103753	0.165075	not-significant	0.236669	0.209383	0.316419	not-significant	0.198144	0.473227	0.592825	not-significant
orf558	592904	593200	0.207625	0.250378	0.626474	not-significant	0.769252	2.56e-05	0.000356306	not-significant	0.850435	0.000464036	0.00377123	not-significant	0.758093	1.38451e-07	1.15803e-06	not-significant	1.20037	4.73313e-10	5.50388e-09	up-regulated	0.866197	7.96457e-09	4.23539e-08	not-significant	0.844668	4.19381e-06	1.90266e-05	not-significant	0.572954	0.00131664	0.00410168	not-significant
orf559	593442	594446	0.118401	0.66893	0.889265	not-significant	-0.0078105	0.962791	0.980389	not-significant	0.232169	0.460784	0.636637	not-significant	0.141833	0.399509	0.52971	not-significant	0.0340741	0.880324	0.9232	not-significant	-0.289536	0.0871802	0.141991	not-significant	-0.750106	0.000498556	0.0015641	not-significant	-0.306294	0.187212	0.296174	not-significant
orf560	594460	594804	-0.147407	0.699936	0.90305	not-significant	0.770901	0.00640118	0.0268388	not-significant	0.923153	0.000258922	0.00239071	not-significant	0.774375	3.05471e-05	0.000147503	not-significant	3.11109	1.02671e-19	3.70311e-18	up-regulated	2.34674	2.45889e-34	7.15225e-33	up-regulated	1.27481	0.133763	0.217282	not-significant	1.44943	2.60188e-12	3.04e-11	up-regulated
orf561	594879	596006	0.422152	0.363662	0.727214	not-significant	1.09784	0.000210319	0.00189535	up-regulated	1.14808	0.000321337	0.00281494	up-regulated	1.00726	7.99468e-08	7.21459e-07	up-regulated	4.29213	2.42297e-49	5.72899e-47	up-regulated	3.56233	1.74081e-81	4.43804e-79	up-regulated	2.55772	0.000238059	0.000796213	up-regulated	2.30128	4.9817e-21	1.2e-19	up-regulated
orf562	596543	596950	0.154829	0.509003	0.814209	not-significant	0.120078	0.53423	0.690189	not-significant	-0.325729	0.14786	0.295041	not-significant	-0.302567	0.068995	0.132878	not-significant	-0.032275	0.888436	0.927612	not-significant	-0.364866	0.0958842	0.154026	not-significant	-0.102066	0.639546	0.739584	not-significant	-0.295742	0.226345	0.343878	not-significant
orf563	597954	601823	0.444143	0.190437	0.561097	not-significant	-0.00271489	0.989668	0.99416	not-significant	0.103377	0.765215	0.870834	not-significant	0.00795924	0.967601	0.978633	not-significant	-0.225274	0.415261	0.553855	not-significant	-0.497885	0.0301179	0.0560699	not-significant	-1.06673	3.22181e-05	0.000125421	down-regulated	-0.776824	0.00233782	0.0068789	not-significant
orf564	602063	602479	0.133816	0.719637	0.90659	not-significant	-0.8313	0.00849233	0.033435	not-significant	-1.17738	0.00126797	0.00816138	down-regulated	-0.837838	0.00290611	0.00861122	not-significant	-0.138357	0.724775	0.816475	not-significant	-0.54794	0.124651	0.193633	not-significant	-0.0257723	0.947171	0.964597	not-significant	-0.176639	0.662998	0.754964	not-significant
orf565	603343	604605	0.127505	0.630655	0.870246	not-significant	0.193507	0.323468	0.499257	not-significant	-0.0255033	0.909856	0.953405	not-significant	0.0134357	0.935068	0.95835	not-significant	1.84299	6.92281e-18	1.97741e-16	up-regulated	1.41648	1.46444e-18	1.78785e-17	up-regulated	0.853244	0.000246526	0.000822593	not-significant	0.829843	2.34344e-05	0.000101982	not-significant
orf566	604664	605839	-0.154544	0.589801	0.85266	not-significant	-0.652855	0.00639997	0.0268388	not-significant	-0.587216	0.0818065	0.190817	not-significant	-0.600801	0.0126916	0.0312681	not-significant	-0.858718	0.00383209	0.0118356	not-significant	-0.86249	0.00105224	0.00273405	not-significant	-1.06183	0.000406042	0.00128909	down-regulated	-0.612259	0.0401433	0.0820857	not-significant
orf567	605898	606143	-0.192897	0.83145	0.947392	not-significant	0.104671	0.876527	0.926051	not-significant	#N/A	#N/A	#N/A	#N/A	0.331652	0.604728	0.717639	not-significant	0.0085138	0.993496	0.99673	not-significant	-0.570485	0.476504	0.580756	not-significant	-0.0528011	0.961921	0.972212	not-significant	0.897813	0.374985	0.498163	not-significant
orf568	606201	607337	0.347031	0.308475	0.67858	not-significant	0.65656	0.0180821	0.0595948	not-significant	0.493882	0.294882	0.473338	not-significant	0.760772	0.00291762	0.00863941	not-significant	0.649061	0.0563838	0.11827	not-significant	0.646804	0.0142666	0.0290425	not-significant	0.317502	0.284579	0.401109	not-significant	0.442524	0.206109	0.319986	not-significant
orf569	607647	607913	0.120002	0.692755	0.898546	not-significant	-0.127916	0.630043	0.762841	not-significant	-0.0670911	0.841667	0.915477	not-significant	-0.199753	0.348008	0.476713	not-significant	-1.23709	1.92624e-05	0.000107869	down-regulated	-1.18519	7.72709e-08	3.72516e-07	down-regulated	-1.42541	6.41294e-10	5.02978e-09	down-regulated	-1.10785	4.97253e-11	4.99e-10	down-regulated
orf570	608058	608294	0.2184	0.481537	0.802756	not-significant	0.25098	0.208152	0.365796	not-significant	0.0674428	0.791336	0.886905	not-significant	0.218726	0.229442	0.347768	not-significant	0.882784	0.00377592	0.0117002	not-significant	0.486594	0.0136565	0.0279317	not-significant	0.22947	0.380478	0.500282	not-significant	0.509543	0.07052	0.131813	not-significant
orf571	608638	608970	#N/A	#N/A	#N/A	#N/A	#N/A	#N/A	#N/A	#N/A	#N/A	#N/A	#N/A	#N/A	0.977409	0.415831	0.547339	not-significant	0.933155	0.501226	0.633003	not-significant	1.93598	0.118175	0.184766	not-significant	-0.223897	0.820155	0.877486	not-significant	#N/A	#N/A	#N/A	#N/A
orf572	608967	609683	0.0151612	0.961695	0.991554	not-significant	-0.244841	0.337148	0.514322	not-significant	-0.317178	0.383539	0.563372	not-significant	0.119337	0.586694	0.701995	not-significant	0.436578	0.147623	0.255607	not-significant	0.113616	0.607586	0.702207	not-significant	-0.424945	0.098023	0.165882	not-significant	-0.0290908	0.916633	0.945375	not-significant
orf573	610162	613341	0.689853	0.00522492	0.0701898	not-significant	0.159816	0.488548	0.651428	not-significant	-0.559716	0.046008	0.123797	not-significant	-0.401696	0.0419769	0.0872709	not-significant	-0.431631	0.0959893	0.181974	not-significant	-0.449549	0.0234377	0.0450261	not-significant	-0.519526	0.0490661	0.0922512	not-significant	-0.328698	0.225497	0.343056	not-significant
orf574	613366	613476	#N/A	#N/A	#N/A	#N/A	#N/A	#N/A	#N/A	#N/A	#N/A	#N/A	#N/A	#N/A	#N/A	#N/A	#N/A	#N/A	#N/A	#N/A	#N/A	#N/A	#N/A	#N/A	#N/A	#N/A	#N/A	#N/A	#N/A	#N/A	#N/A	#N/A	#N/A	#N/A
orf575	614117	616933	-0.331521	0.0528759	0.297409	not-significant	-0.336046	0.0151203	0.05185	not-significant	-0.351198	0.0365129	0.104433	not-significant	-0.407433	0.0020171	0.00627238	not-significant	-0.568585	0.00175272	0.00605486	not-significant	-0.447103	0.00119363	0.00307561	not-significant	-0.385208	0.0179303	0.0384569	not-significant	-0.328308	0.0535884	0.104492	not-significant
orf576	617543	618730	0.210817	0.497868	0.810589	not-significant	0.196116	0.49143	0.653793	not-significant	-0.299096	0.370584	0.550522	not-significant	-0.235737	0.313245	0.441568	not-significant	-0.642595	0.0625915	0.128442	not-significant	-0.468134	0.078688	0.130066	not-significant	0.183377	0.55535	0.664077	not-significant	-0.572281	0.0534882	0.104393	not-significant
orf577	618755	619366	0.760265	0.286295	0.658743	not-significant	-0.0911499	0.897742	0.940767	not-significant	#N/A	#N/A	#N/A	#N/A	0.426114	0.431612	0.56095	not-significant	-0.65018	0.428203	0.565938	not-significant	-0.353071	0.525033	0.625823	not-significant	-0.54721	0.326203	0.446311	not-significant	-0.500416	0.458123	0.578199	not-significant
orf578	619950	620429	0.0841192	0.740957	0.915127	not-significant	0.0403163	0.872737	0.924702	not-significant	-0.551118	0.0351179	0.10179	not-significant	-0.394684	0.0624815	0.122729	not-significant	0.0586549	0.846859	0.900969	not-significant	-0.245687	0.30255	0.404938	not-significant	-0.648847	0.0139584	0.0309531	not-significant	-0.548861	0.0954643	0.170549	not-significant
orf579	620471	620698	#N/A	#N/A	#N/A	#N/A	#N/A	#N/A	#N/A	#N/A	#N/A	#N/A	#N/A	#N/A	-0.102742	0.934758	0.95835	not-significant	0.751491	0.626997	0.741249	not-significant	0.134146	0.918729	0.944185	not-significant	-0.862877	0.492968	0.608304	not-significant	#N/A	#N/A	#N/A	#N/A
orf580	620698	621084	0.46984	0.578344	0.848605	not-significant	#N/A	#N/A	#N/A	#N/A	#N/A	#N/A	#N/A	#N/A	-0.253394	0.744306	0.829747	not-significant	-1.11114	0.311354	0.449821	not-significant	-0.12389	0.881502	0.915292	not-significant	1.1903	0.257367	0.372227	not-significant	0.246491	0.799026	0.860693	not-significant
orf581	621177	622934	-0.0858194	0.641843	0.873252	not-significant	0.165143	0.339134	0.516383	not-significant	0.269339	0.166209	0.320682	not-significant	-0.121167	0.46132	0.588305	not-significant	0.246966	0.268606	0.400977	not-significant	0.170211	0.301331	0.40378	not-significant	0.305215	0.124871	0.204243	not-significant	0.349021	0.0670759	0.126659	not-significant
orf582	623665	624057	0.191533	0.335093	0.699759	not-significant	1.04455	7.19e-08	2.95e-06	up-regulated	1.24786	7.30477e-13	8.64841e-11	up-regulated	1.49903	8.6297e-13	2.11647e-11	up-regulated	1.53923	2.18198e-17	5.80407e-16	up-regulated	1.51816	2.76576e-21	4.09106e-20	up-regulated	1.39306	6.92967e-17	1.0712e-15	up-regulated	1.40856	3.63866e-14	5.11e-13	up-regulated
orf583	624088	624846	0.404909	0.0126458	0.12799	not-significant	0.80591	2.56e-08	1.29e-06	not-significant	1.08218	2.29074e-07	8.06299e-06	up-regulated	1.23026	5.79232e-19	3.64412e-17	up-regulated	1.18063	1.64995e-10	2.04728e-09	up-regulated	1.37027	5.45288e-21	7.85143e-20	up-regulated	1.2114	2.8408e-12	2.89598e-11	up-regulated	1.21886	2.1291e-14	3.06e-13	up-regulated
orf584	624852	625103	0.127944	0.7082	0.903701	not-significant	0.903182	4.07e-05	0.000512726	not-significant	1.14932	0.000289594	0.00259889	up-regulated	0.62059	0.000888743	0.0030595	not-significant	1.09741	0.000373248	0.00157281	up-regulated	1.43871	1.08643e-11	7.49773e-11	up-regulated	1.43603	4.83496e-08	2.9362e-07	up-regulated	1.1244	1.1926e-05	5.49e-05	up-regulated
orf585	625146	625553	0.21917	0.622589	0.868332	not-significant	0.35501	0.445854	0.61908	not-significant	0.206774	0.715656	0.834839	not-significant	0.817567	0.0418434	0.0871497	not-significant	0.698589	0.185172	0.303462	not-significant	0.823094	0.0131855	0.027122	not-significant	0.571775	0.134362	0.218172	not-significant	1.18531	0.00345095	0.00974859	up-regulated
orf586	625553	627493	0.497755	0.126971	0.461522	not-significant	-0.1444	0.658914	0.783811	not-significant	-0.598708	0.235348	0.406817	not-significant	-0.347587	0.268323	0.393245	not-significant	-0.276504	0.487468	0.621343	not-significant	-0.392301	0.134944	0.206952	not-significant	-0.512146	0.118809	0.195455	not-significant	-0.382488	0.269327	0.390437	not-significant
orf587	627683	627868	-0.0947643	0.954449	0.991238	not-significant	0.145643	0.925576	0.957842	not-significant	-0.764625	0.8375	0.912215	not-significant	-0.954289	0.00151822	0.00487832	not-significant	0.671529	0.573238	0.694862	not-significant	-0.76244	0.609742	0.704136	not-significant	-0.746833	0.0426228	0.0818382	not-significant	-0.0663649	0.965862	0.977212	not-significant
orf588	627926	628096	-0.0965611	0.849117	0.957274	not-significant	-0.480402	0.269891	0.439235	not-significant	-0.490459	0.292591	0.471015	not-significant	0.211275	0.635986	0.745075	not-significant	-0.227197	0.675983	0.780941	not-significant	0.0559512	0.891288	0.923683	not-significant	-1.31839	0.0154576	0.0337149	down-regulated	-0.49233	0.388948	0.511812	not-significant
orf589	628177	630228	-0.15227	0.543783	0.831642	not-significant	0.15106	0.489579	0.65197	not-significant	0.264139	0.363916	0.545594	not-significant	0.163801	0.48129	0.608198	not-significant	0.0326402	0.900537	0.937865	not-significant	0.243306	0.287561	0.389466	not-significant	-0.173349	0.465261	0.582402	not-significant	0.20572	0.409744	0.532642	not-significant
orf590	630230	630556	0.152342	0.868668	0.962863	not-significant	0.234241	0.67659	0.795057	not-significant	#N/A	#N/A	#N/A	#N/A	0.33517	0.439297	0.567725	not-significant	0.10865	0.894367	0.932719	not-significant	-0.578488	0.312145	0.415491	not-significant	-0.809024	0.194299	0.297644	not-significant	-0.175714	0.814434	0.871511	not-significant
orf591	630685	631386	0.524558	0.0258127	0.192022	not-significant	0.245211	0.208217	0.365796	not-significant	0.488542	0.0633388	0.159244	not-significant	0.172339	0.365649	0.495561	not-significant	-0.326369	0.257562	0.389437	not-significant	-0.283407	0.245067	0.34075	not-significant	-0.554297	0.037659	0.0735025	not-significant	-0.254618	0.315882	0.436784	not-significant
orf592	631402	632526	0.471303	0.022911	0.180229	not-significant	0.585124	0.000366331	0.00289858	not-significant	0.335867	0.175891	0.332305	not-significant	0.4451	0.0144424	0.0349858	not-significant	0.2917	0.124873	0.224244	not-significant	-0.0140226	0.926689	0.948352	not-significant	-0.105613	0.571847	0.67846	not-significant	-0.108806	0.49393	0.612075	not-significant
orf593	632523	633152	0.572626	0.00180806	0.0339605	not-significant	0.594791	0.000257308	0.00222181	not-significant	0.734626	9.38515e-05	0.00107216	not-significant	0.603413	3.32752e-05	0.000158399	not-significant	0.507508	0.0112177	0.0301214	not-significant	0.143116	0.374472	0.480973	not-significant	-0.22266	0.238672	0.350102	not-significant	0.0494643	0.818983	0.874641	not-significant
orf594	633230	633463	-0.364404	0.0560335	0.305418	not-significant	-0.373004	0.0701238	0.164877	not-significant	-1.1009	1.01912e-09	5.85545e-08	down-regulated	-1.17211	2.11893e-10	3.33271e-09	down-regulated	-2.27481	5.86775e-40	1.04055e-37	down-regulated	-2.16157	1.71937e-49	1.2216e-47	down-regulated	-1.6584	6.50496e-21	1.41808e-19	down-regulated	-1.86617	1.62811e-31	8.13e-30	down-regulated
orf595	633875	634060	-0.456318	0.520967	0.817791	not-significant	0.0118233	0.983995	0.991061	not-significant	#N/A	#N/A	#N/A	#N/A	-0.0210524	0.970998	0.980256	not-significant	-0.554234	0.514173	0.644382	not-significant	0.0673266	0.925037	0.94778	not-significant	-0.555428	0.483435	0.599499	not-significant	-1.44345	0.0908941	0.163764	not-significant
orf596	634041	634496	-0.33773	0.136642	0.480121	not-significant	-0.152538	0.40434	0.582229	not-significant	-0.275921	0.220244	0.389012	not-significant	-0.0699036	0.751693	0.835407	not-significant	0.445849	0.0628731	0.128834	not-significant	0.393942	0.0408525	0.0730424	not-significant	0.0411335	0.860581	0.905752	not-significant	0.0817143	0.717742	0.800152	not-significant
orf597	634681	636219	0.37407	0.552562	0.838871	not-significant	-0.380068	0.442726	0.616632	not-significant	0.452576	0.432451	0.611947	not-significant	1.2035	0.000544456	0.00196201	up-regulated	2.83146	8.4044e-08	7.15383e-07	up-regulated	2.06288	6.90858e-08	3.34919e-07	up-regulated	1.87961	0.000103815	0.000367763	up-regulated	1.5567	0.00223975	0.00662708	up-regulated
orf598	636216	636347	0.175778	0.838585	0.951344	not-significant	-0.642413	0.340444	0.517359	not-significant	#N/A	#N/A	#N/A	#N/A	1.0821	0.0668503	0.12948	not-significant	0.183655	0.780646	0.856958	not-significant	-0.649017	0.249118	0.345939	not-significant	-0.827135	0.171558	0.268518	not-significant	-0.87547	0.236137	0.353663	not-significant
orf599	636708	637343	-0.767256	0.0162188	0.150277	not-significant	-0.697998	8.85e-05	0.000929985	not-significant	-1.25734	2.16591e-06	5.19154e-05	down-regulated	-1.0291	4.36151e-07	3.23094e-06	down-regulated	-1.08729	4.75686e-05	0.000248713	down-regulated	-1.49074	1.1728e-12	8.77881e-12	down-regulated	-1.45799	2.78635e-09	2.01442e-08	down-regulated	-1.8407	8.11296e-14	1.1e-12	down-regulated
orf600	637386	639710	-0.43542	0.258643	0.636127	not-significant	-0.448853	0.101518	0.217417	not-significant	-0.847375	0.00264574	0.0143968	not-significant	-1.03877	1.02245e-06	7.05637e-06	down-regulated	-1.03865	0.000185874	0.000851541	down-regulated	-1.12741	3.32386e-06	1.28852e-05	down-regulated	-1.32336	2.44545e-07	1.34833e-06	down-regulated	-1.63213	4.93898e-10	4.48e-09	down-regulated
orf601	639820	640059	-0.843537	0.13924	0.484667	not-significant	0.189314	0.605425	0.745688	not-significant	0.0253234	0.963926	0.981085	not-significant	-0.11791	0.768945	0.848498	not-significant	-0.593113	0.187058	0.306081	not-significant	-1.15122	0.000396261	0.00111015	down-regulated	-1.0928	0.00324167	0.00840777	down-regulated	-1.65041	6.42676e-05	0.000260198	down-regulated
orf602	640374	641384	-0.531041	0.0321656	0.219604	not-significant	-0.753599	1.11e-05	0.00017853	not-significant	-0.164616	0.480469	0.655216	not-significant	-0.57953	5.41679e-05	0.000242852	not-significant	0.206481	0.371685	0.512437	not-significant	0.335149	0.0765287	0.126979	not-significant	0.0358506	0.860399	0.905752	not-significant	0.00799216	0.972082	0.981193	not-significant
orf603	641612	642310	0.576837	0.135323	0.477658	not-significant	0.203922	0.467044	0.63428	not-significant	0.575487	0.166353	0.320778	not-significant	0.237028	0.361875	0.492002	not-significant	0.455195	0.184025	0.301816	not-significant	1.16584	5.71388e-06	2.15902e-05	up-regulated	0.887458	0.00154196	0.00434961	not-significant	0.573394	0.0458689	0.0919763	not-significant
orf604	642332	643141	0.255461	0.204368	0.573972	not-significant	0.368723	0.0487411	0.126298	not-significant	0.381845	0.0771858	0.182981	not-significant	0.20356	0.236833	0.357101	not-significant	0.388431	0.13205	0.234854	not-significant	0.715914	0.000250285	0.000726547	not-significant	0.398181	0.0577422	0.105662	not-significant	0.54586	0.00715453	0.0185781	not-significant
orf605	643141	643920	0.209066	0.347988	0.71263	not-significant	0.348732	0.0485644	0.126058	not-significant	0.348005	0.0729077	0.176051	not-significant	0.318268	0.0259555	0.0577216	not-significant	0.291112	0.158429	0.269493	not-significant	0.499504	0.00196801	0.00481611	not-significant	0.442665	0.0175696	0.037836	not-significant	0.457409	0.0168757	0.0392563	not-significant
orf606	644177	644395	#N/A	#N/A	#N/A	#N/A	#N/A	#N/A	#N/A	#N/A	#N/A	#N/A	#N/A	#N/A	0.060623	0.952398	0.968915	not-significant	1.63495	0.243901	0.374296	not-significant	0.745965	0.460353	0.564405	not-significant	#N/A	#N/A	#N/A	#N/A	#N/A	#N/A	#N/A	#N/A
orf607	644392	645417	0.380651	0.555102	0.838927	not-significant	-0.683146	0.243215	0.408742	not-significant	#N/A	#N/A	#N/A	#N/A	0.732588	0.141848	0.236923	not-significant	0.782603	0.344654	0.48464	not-significant	0.901256	0.101206	0.161437	not-significant	0.396699	0.529316	0.642525	not-significant	1.2005	0.0679665	0.127999	not-significant
orf608	645532	647388	-0.109291	0.700899	0.90305	not-significant	-0.543674	0.063988	0.153988	not-significant	-0.584282	0.0522997	0.137138	not-significant	-0.58966	0.0219719	0.0499894	not-significant	-1.02909	0.00164348	0.0057522	down-regulated	-0.899182	0.0025861	0.00618894	not-significant	-0.952807	0.00104523	0.00306645	not-significant	-1.43637	4.94737e-07	2.87e-06	down-regulated
orf609	647895	648638	-0.409959	0.144293	0.494191	not-significant	-0.542237	0.0382047	0.106206	not-significant	-0.57173	0.0425319	0.116727	not-significant	-0.749929	0.000555046	0.00199624	not-significant	-1.61868	9.72843e-08	8.21512e-07	down-regulated	-0.387847	0.440363	0.544603	not-significant	-0.428857	0.154319	0.245237	not-significant	-0.479022	0.0974785	0.173709	not-significant
orf610	648771	649283	-0.642906	0.1523	0.508534	not-significant	-0.667047	0.282352	0.453345	not-significant	-0.728046	0.131099	0.270435	not-significant	-1.03768	0.065098	0.126817	not-significant	-2.36931	2.91502e-11	4.04115e-10	down-regulated	-2.45741	8.31211e-05	0.000260859	down-regulated	-2.78946	6.57632e-05	0.000239554	down-regulated	-2.66486	1.38036e-05	6.24e-05	down-regulated
orf611	649550	650578	-0.412086	0.401717	0.757623	not-significant	-0.697258	0.330966	0.507556	not-significant	-0.919211	0.267546	0.442737	not-significant	-1.12528	0.11843	0.204986	not-significant	-2.55101	0.000257981	0.00113427	down-regulated	-3.03572	6.35305e-05	0.000203805	down-regulated	-3.30192	5.14848e-06	2.29897e-05	down-regulated	-3.27808	4.0873e-05	0.00017103	down-regulated
orf612	651038	651604	0.291273	0.262938	0.64164	not-significant	0.117793	0.600337	0.742344	not-significant	0.570431	0.0403555	0.112715	not-significant	0.397899	0.0705513	0.135096	not-significant	0.314744	0.314097	0.452998	not-significant	0.295962	0.211577	0.300845	not-significant	0.239508	0.379776	0.499851	not-significant	0.219531	0.401797	0.52419	not-significant
orf613	651663	652340	-0.111938	0.571817	0.846757	not-significant	-0.574182	0.00539144	0.0234764	not-significant	-0.523471	0.0260941	0.0828186	not-significant	-0.530483	0.000772848	0.00269472	not-significant	-0.0730092	0.775515	0.85289	not-significant	-0.0413563	0.850455	0.892031	not-significant	-0.173613	0.465675	0.582402	not-significant	-0.164425	0.513038	0.630111	not-significant
orf614	652360	653139	-0.70314	0.00287024	0.0450512	not-significant	-1.00152	3.68e-07	1.15e-05	down-regulated	-1.10581	2.34605e-08	1.02989e-06	down-regulated	-1.34917	3.29742e-17	1.70406e-15	down-regulated	-0.557073	0.0127925	0.0336286	not-significant	-1.03121	5.12284e-07	2.21802e-06	down-regulated	-1.47895	3.23694e-11	2.98487e-10	down-regulated	-1.28193	3.57845e-08	2.5e-07	down-regulated
orf615	653310	654353	-0.304284	0.382542	0.741124	not-significant	-0.86675	0.00462018	0.0209713	not-significant	-0.432747	0.296221	0.474317	not-significant	-0.302786	0.261429	0.384961	not-significant	2.03211	1.07313e-06	7.45061e-06	up-regulated	1.98441	6.77676e-09	3.62599e-08	up-regulated	1.15482	0.00247402	0.00660203	up-regulated	0.336322	0.437708	0.561169	not-significant
orf616	654365	654706	-1.10228	0.0441584	0.267594	not-significant	-1.13498	0.0133268	0.0471716	down-regulated	-1.12061	0.0855803	0.197264	not-significant	-0.985837	0.15627	0.255602	not-significant	1.01871	0.359393	0.50068	not-significant	3.57149	1.12115e-08	5.86846e-08	up-regulated	1.67453	0.0352826	0.0696639	not-significant	1.21507	0.137555	0.232436	not-significant
orf617	654726	655568	-0.323827	0.419709	0.766805	not-significant	-0.747193	0.017937	0.0593129	not-significant	-0.484291	0.197444	0.36081	not-significant	-1.10801	0.0621619	0.122212	not-significant	0.80641	0.110589	0.203751	not-significant	2.85002	3.75834e-15	3.54186e-14	up-regulated	1.29817	0.000897862	0.00266397	up-regulated	1.13801	0.0103966	0.0258423	up-regulated
orf618	655610	656452	0.81158	0.0634179	0.324997	not-significant	-0.507169	0.326472	0.50313	not-significant	-0.24814	0.681059	0.808783	not-significant	-0.957404	0.0618667	0.121797	not-significant	1.24042	0.0638901	0.130603	not-significant	2.64877	7.38808e-08	3.56967e-07	up-regulated	1.81267	0.000479	0.00150609	up-regulated	0.738974	0.194437	0.305101	not-significant
orf619	656472	657512	0.842357	0.060924	0.320527	not-significant	-0.910593	0.0613019	0.149739	not-significant	-0.557215	0.368	0.54877	not-significant	-0.251781	0.527368	0.65111	not-significant	0.822115	0.251101	0.381674	not-significant	1.20408	0.0138992	0.0283611	up-regulated	1.17115	0.0378367	0.0738154	not-significant	0.494128	0.367763	0.491625	not-significant
orf620	657620	657790	#N/A	#N/A	#N/A	#N/A	#N/A	#N/A	#N/A	#N/A	#N/A	#N/A	#N/A	#N/A	#N/A	#N/A	#N/A	#N/A	#N/A	#N/A	#N/A	#N/A	#N/A	#N/A	#N/A	#N/A	#N/A	#N/A	#N/A	#N/A	#N/A	#N/A	#N/A	#N/A
orf621	657905	659851	-0.750502	0.0158208	0.14791	not-significant	-0.515533	0.046019	0.121045	not-significant	-0.368882	0.436722	0.614431	not-significant	-0.639021	0.0111705	0.0280783	not-significant	-0.528468	0.133363	0.236595	not-significant	-0.275764	0.335301	0.439819	not-significant	0.709928	0.0154733	0.0337303	not-significant	0.362137	0.226493	0.343914	not-significant
orf622	659857	660141	-0.608936	0.0777687	0.362445	not-significant	-0.729809	0.0166729	0.0559939	not-significant	-0.250584	0.531657	0.695407	not-significant	-0.339809	0.321508	0.449345	not-significant	-0.388562	0.348163	0.488875	not-significant	-0.528189	0.162007	0.241451	not-significant	-1.23137	0.00376688	0.00964057	down-regulated	-0.422552	0.329941	0.451157	not-significant
orf623	660144	660437	-0.575216	0.0906989	0.389511	not-significant	-0.389067	0.0850177	0.191058	not-significant	-0.670106	0.0189604	0.0648105	not-significant	-0.826533	0.000454342	0.00166857	not-significant	-1.09863	7.47502e-05	0.000378284	down-regulated	-0.776134	0.0133298	0.0273669	not-significant	-0.97672	0.00158989	0.00446454	not-significant	-1.00265	0.000811774	0.00265768	down-regulated
orf624	660493	661626	-0.499318	0.0122254	0.126552	not-significant	-0.728809	7.27e-07	1.94e-05	not-significant	-0.629939	0.00119268	0.00783158	not-significant	-1.02628	1.32826e-13	3.71997e-12	down-regulated	-0.832701	3.87319e-06	2.43131e-05	not-significant	-1.09837	1.02856e-13	8.55622e-13	down-regulated	-0.978471	1.5888e-08	1.028e-07	not-significant	-0.702916	0.000164903	0.000618642	not-significant
orf625	661724	662386	-0.252981	0.410854	0.763408	not-significant	-0.55372	0.0281457	0.0837983	not-significant	-0.621316	0.0566565	0.146224	not-significant	-0.837599	0.000314493	0.00120368	not-significant	-0.300355	0.393807	0.533261	not-significant	0.048679	0.873613	0.909935	not-significant	0.805218	0.0137872	0.0306373	not-significant	0.986065	0.000950618	0.00305415	not-significant
orf626	662497	663438	-0.407381	0.0644144	0.327677	not-significant	-0.0972722	0.620103	0.75553	not-significant	-0.253008	0.181277	0.34034	not-significant	-0.438841	0.00678721	0.0181805	not-significant	-0.795126	0.000395833	0.00165325	not-significant	-0.98624	6.02018e-10	3.56324e-09	not-significant	-0.680894	0.000268632	0.000884143	not-significant	-0.659261	0.00136066	0.00422949	not-significant
orf627	663685	665034	-0.176352	0.591505	0.853437	not-significant	0.0862922	0.68733	0.803498	not-significant	-0.196495	0.58541	0.737637	not-significant	-0.411556	0.0418583	0.0871497	not-significant	-0.979625	0.013799	0.0357675	not-significant	-0.580259	0.0124575	0.0256976	not-significant	-0.0997887	0.750623	0.827864	not-significant	-0.207227	0.542901	0.65497	not-significant
orf628	665035	665724	0.451067	0.469907	0.79627	not-significant	0.828183	0.0287474	0.0851302	not-significant	0.223596	0.621578	0.761955	not-significant	0.860949	0.0102462	0.0261331	not-significant	0.0753185	0.882135	0.924573	not-significant	0.188444	0.611801	0.706137	not-significant	0.173861	0.674965	0.768831	not-significant	-0.0382491	0.925401	0.950749	not-significant
orf629	665855	666547	0.252656	0.244383	0.620643	not-significant	0.797727	2.27e-06	4.84e-05	not-significant	0.362233	0.118329	0.250711	not-significant	0.983202	1.21687e-06	8.27257e-06	not-significant	0.813203	8.98688e-05	0.000445783	not-significant	0.700092	0.000473482	0.00131207	not-significant	0.817717	0.000223037	0.00074892	not-significant	0.870256	1.35796e-05	6.17e-05	not-significant
orf630	666723	668147	-0.0167056	0.928699	0.983133	not-significant	0.566473	0.000204218	0.00184568	not-significant	0.604018	0.000887371	0.0062219	not-significant	0.4832	0.00402436	0.0114932	not-significant	0.482826	0.0209681	0.0506759	not-significant	0.476435	0.0029145	0.00690619	not-significant	0.448845	0.0123021	0.0277581	not-significant	0.589956	0.00249505	0.00728094	not-significant
orf631	668154	670847	0.500841	0.027323	0.199196	not-significant	0.653812	0.000635504	0.00448714	not-significant	0.366908	0.122979	0.257719	not-significant	0.103145	0.554734	0.674156	not-significant	-0.785173	7.60262e-05	0.000383829	not-significant	-0.951799	4.71411e-10	2.81418e-09	not-significant	-0.989407	5.71041e-08	3.40462e-07	not-significant	-0.770353	1.7017e-05	7.58e-05	not-significant
orf632	671678	672013	-0.224982	0.455401	0.788369	not-significant	0.299694	0.222996	0.384616	not-significant	-0.0341339	0.908348	0.952512	not-significant	-0.110811	0.637093	0.745249	not-significant	0.100495	0.749142	0.834646	not-significant	0.669109	0.00516732	0.011756	not-significant	0.814523	0.00248257	0.00661655	not-significant	0.148568	0.571451	0.680513	not-significant
orf633	672148	672218	#N/A	#N/A	#N/A	#N/A	#N/A	#N/A	#N/A	#N/A	#N/A	#N/A	#N/A	#N/A	#N/A	#N/A	#N/A	#N/A	#N/A	#N/A	#N/A	#N/A	#N/A	#N/A	#N/A	#N/A	#N/A	#N/A	#N/A	#N/A	#N/A	#N/A	#N/A	#N/A
orf634	672267	672884	-0.445417	0.0605929	0.319921	not-significant	-0.325525	0.145304	0.282347	not-significant	0.115174	0.621269	0.761863	not-significant	0.326697	0.0644227	0.126143	not-significant	0.234361	0.365796	0.507441	not-significant	0.240767	0.151269	0.227956	not-significant	0.38905	0.0577896	0.105662	not-significant	0.395865	0.0701555	0.131438	not-significant
orf635	673247	673720	0.21807	0.719386	0.90659	not-significant	-0.695529	0.279329	0.449647	not-significant	#N/A	#N/A	#N/A	#N/A	-0.509136	0.362421	0.492263	not-significant	-0.976391	0.195127	0.316219	not-significant	0.0840365	0.861856	0.902242	not-significant	-0.378886	0.470763	0.587067	not-significant	-0.074083	0.915326	0.944487	not-significant
orf636	674252	675091	-0.494467	0.107234	0.421524	not-significant	-1.16569	2.31e-07	7.75e-06	down-regulated	-1.34469	5.80633e-05	0.000751169	down-regulated	-1.31895	9.9334e-13	2.3956e-11	down-regulated	-1.927	7.43203e-21	2.98403e-19	down-regulated	-1.84035	1.64582e-28	3.73454e-27	down-regulated	-1.88486	6.49649e-22	1.54283e-20	down-regulated	-1.59402	1.19612e-15	1.94e-14	down-regulated
orf637	675171	677189	-0.414193	0.149082	0.50394	not-significant	-1.0822	7.31e-07	1.94e-05	down-regulated	-1.18561	0.000400922	0.00333988	down-regulated	-1.16388	7.41927e-10	1.04909e-08	down-regulated	-1.81453	4.57653e-20	1.66476e-18	down-regulated	-1.67742	4.66876e-20	6.22597e-19	down-regulated	-1.85161	1.70065e-24	4.88478e-23	down-regulated	-1.61263	8.57101e-18	1.61e-16	down-regulated
orf638	677259	678089	-0.74022	1.27318e-05	0.000600566	not-significant	-1.15261	1.1e-10	1.04e-08	down-regulated	-1.40958	1.39232e-09	7.77113e-08	down-regulated	-1.4576	8.61088e-21	6.67497e-19	down-regulated	-2.02013	4.60493e-21	1.88448e-19	down-regulated	-2.16014	4.48956e-44	2.70247e-42	down-regulated	-2.086	2.2731e-22	5.58551e-21	down-regulated	-1.8798	2.49206e-31	1.2e-29	down-regulated
orf639	678224	679585	-0.368043	0.281097	0.656783	not-significant	-0.908731	0.000269465	0.00228792	not-significant	-1.2235	0.00122038	0.00794715	down-regulated	-1.27735	3.74106e-09	4.58756e-08	down-regulated	-2.0196	1.12574e-18	3.5229e-17	down-regulated	-2.02354	1.12816e-33	3.15448e-32	down-regulated	-2.21541	2.86871e-38	1.76738e-36	down-regulated	-1.81184	2.2136e-16	3.74e-15	down-regulated
orf640	679873	681057	0.452381	0.00274274	0.0438703	not-significant	0.552821	0.00198647	0.0106724	not-significant	0.412202	0.0353396	0.102124	not-significant	0.477098	0.00183204	0.00574629	not-significant	0.252535	0.195185	0.316219	not-significant	-0.306525	0.0279843	0.0524584	not-significant	-0.59515	0.00056389	0.00174971	not-significant	-0.582895	0.00052554	0.00178818	not-significant
orf641	681421	681657	0.23278	0.511945	0.814209	not-significant	0.0692831	0.788269	0.872393	not-significant	-0.284353	0.416633	0.596625	not-significant	0.0336942	0.858745	0.907894	not-significant	-0.679873	0.0950643	0.180542	not-significant	-0.201528	0.392503	0.499071	not-significant	0.517223	0.101435	0.170367	not-significant	-0.184441	0.613452	0.717452	not-significant
orf642	681690	681791	#N/A	#N/A	#N/A	#N/A	#N/A	#N/A	#N/A	#N/A	#N/A	#N/A	#N/A	#N/A	#N/A	#N/A	#N/A	#N/A	#N/A	#N/A	#N/A	#N/A	#N/A	#N/A	#N/A	#N/A	#N/A	#N/A	#N/A	#N/A	#N/A	#N/A	#N/A	#N/A
orf643	681960	682889	0.46632	0.00933913	0.10746	not-significant	0.126266	0.460579	0.629998	not-significant	0.258363	0.252114	0.426042	not-significant	-0.0226387	0.890499	0.931484	not-significant	-0.145687	0.435966	0.572677	not-significant	0.157504	0.329853	0.434656	not-significant	-0.032785	0.851327	0.899351	not-significant	-0.0800522	0.644464	0.742455	not-significant
orf644	682965	683420	-0.100295	0.672198	0.891232	not-significant	-0.342365	0.0829473	0.187415	not-significant	-0.647629	0.00437734	0.0212715	not-significant	-0.521921	0.00523644	0.0144878	not-significant	-0.299942	0.242933	0.373069	not-significant	0.432175	0.0292738	0.0546159	not-significant	0.410791	0.051252	0.0956779	not-significant	0.0313149	0.883888	0.922365	not-significant
orf645	683623	685011	-0.287265	0.112725	0.434132	not-significant	-0.478161	0.00753111	0.0302812	not-significant	-0.531472	0.0138491	0.0516303	not-significant	-0.629636	1.11708e-05	6.01808e-05	not-significant	-0.656531	0.000246876	0.00109107	not-significant	-0.705389	1.14286e-07	5.38385e-07	not-significant	-0.738386	1.1277e-05	4.73232e-05	not-significant	-0.684758	1.00647e-05	4.68e-05	not-significant
orf646	685181	685384	-0.740586	0.00677504	0.0847084	not-significant	-0.327096	0.258526	0.426196	not-significant	-0.415228	0.299	0.476425	not-significant	-0.549116	0.0163816	0.0388445	not-significant	-0.506627	0.20685	0.331957	not-significant	-1.04635	1.57233e-05	5.51781e-05	down-regulated	-0.618189	0.0278026	0.0565227	not-significant	-0.784248	0.00902022	0.0228086	not-significant
orf647	685445	686056	0.665976	0.0556486	0.305148	not-significant	1.36105	1.09e-05	0.000176251	up-regulated	0.757774	0.145907	0.292187	not-significant	0.499193	0.0973987	0.174858	not-significant	-0.094737	0.838369	0.895158	not-significant	-0.269291	0.351991	0.457946	not-significant	0.0196716	0.952499	0.966531	not-significant	-0.236597	0.484486	0.60266	not-significant
orf648	686049	686387	0.739125	0.0414559	0.257225	not-significant	0.515284	0.210586	0.368209	not-significant	-0.308869	0.565874	0.723215	not-significant	-0.205849	0.603994	0.717019	not-significant	-0.163688	0.776185	0.853382	not-significant	-0.884608	0.027892	0.0523081	not-significant	-0.400549	0.344534	0.463649	not-significant	0.0786114	0.86444	0.909226	not-significant
orf649	686721	686873	#N/A	#N/A	#N/A	#N/A	#N/A	#N/A	#N/A	#N/A	#N/A	#N/A	#N/A	#N/A	-1.82782	0.235667	0.355837	not-significant	#N/A	#N/A	#N/A	#N/A	#N/A	#N/A	#N/A	#N/A	#N/A	#N/A	#N/A	#N/A	#N/A	#N/A	#N/A	#N/A
orf650	687111	687542	-0.33188	0.502793	0.811834	not-significant	-0.901121	0.00519386	0.0229852	not-significant	-0.784521	0.0634566	0.159414	not-significant	-1.01416	0.000374746	0.00141213	down-regulated	-0.356066	0.38934	0.529055	not-significant	-0.915142	0.0147797	0.0299885	not-significant	0.0261431	0.948702	0.965278	not-significant	-0.700849	0.107788	0.189648	not-significant
orf651	687885	688487	-0.638194	0.000659033	0.0155094	not-significant	-0.646451	5.24e-05	0.000640343	not-significant	-0.95732	7.50334e-07	2.20418e-05	not-significant	-1.00895	1.73435e-10	2.78844e-09	down-regulated	-1.23001	5.52164e-06	3.39597e-05	down-regulated	-1.19927	5.50015e-16	5.53078e-15	down-regulated	-0.855689	7.23626e-06	3.16149e-05	not-significant	-1.03403	8.0749e-10	7.11e-09	down-regulated
orf652	688470	689405	-0.408791	0.0370707	0.237837	not-significant	-0.679411	5.61e-06	0.000104165	not-significant	-0.871191	1.57863e-06	4.08459e-05	not-significant	-0.824004	4.50584e-08	4.337e-07	not-significant	-0.747618	2.29431e-05	0.000126157	not-significant	-0.800567	5.08802e-08	2.50585e-07	not-significant	-0.833542	3.17471e-07	1.71048e-06	not-significant	-0.873328	1.93985e-06	1.01e-05	not-significant
orf653	689686	690174	0.628403	0.109434	0.427339	not-significant	0.661267	0.00585443	0.025116	not-significant	0.30104	0.481583	0.656505	not-significant	0.677098	0.0034083	0.00993647	not-significant	-0.356535	0.247119	0.377238	not-significant	-0.104758	0.695363	0.77493	not-significant	0.152322	0.615936	0.717158	not-significant	-0.0676488	0.814821	0.871511	not-significant
orf654	690188	690652	0.167599	0.715726	0.904683	not-significant	0.525232	0.101067	0.216908	not-significant	0.54812	0.281285	0.458099	not-significant	0.178822	0.527689	0.651322	not-significant	-0.566295	0.138156	0.243088	not-significant	-0.0724895	0.809492	0.862212	not-significant	0.204032	0.57257	0.679128	not-significant	-0.0894993	0.788077	0.851926	not-significant
orf655	690691	691071	-0.0668116	0.804874	0.935182	not-significant	-0.315759	0.0676772	0.160398	not-significant	-0.743377	0.00105867	0.00705843	not-significant	-0.607508	0.000265946	0.0010354	not-significant	-0.748153	0.00190769	0.00645914	not-significant	-0.877384	3.14766e-06	1.22459e-05	not-significant	-0.474996	0.0275977	0.0561329	not-significant	-0.676123	0.00234914	0.00689784	not-significant
orf656	691379	692431	-0.345113	0.15504	0.513041	not-significant	-0.571893	0.00122823	0.00737829	not-significant	-0.28685	0.104307	0.228052	not-significant	-0.408251	0.0111386	0.0280143	not-significant	-0.945951	1.41734e-06	9.667e-06	not-significant	-0.757865	4.95403e-05	0.000161678	not-significant	-1.21278	6.22762e-09	4.23578e-08	down-regulated	-1.05922	5.83576e-08	3.96e-07	down-regulated
orf657	692653	693345	-0.101629	0.851922	0.958314	not-significant	-0.609358	0.0713969	0.16703	not-significant	-0.77492	0.212542	0.380791	not-significant	-0.234551	0.512899	0.637051	not-significant	-0.494853	0.339832	0.480533	not-significant	0.43043	0.321705	0.425471	not-significant	0.899636	0.0545752	0.100694	not-significant	0.537622	0.266403	0.387002	not-significant
orf658	693350	694639	-0.0398855	0.911817	0.981603	not-significant	-0.229291	0.418957	0.594107	not-significant	-0.373315	0.292989	0.471267	not-significant	-0.239771	0.41642	0.547782	not-significant	0.0224288	0.948667	0.970793	not-significant	0.654515	0.0347034	0.0634351	not-significant	0.873092	0.00737561	0.0176244	not-significant	0.350504	0.277245	0.398493	not-significant
orf659	694913	698554	-0.524593	0.00191403	0.0356131	not-significant	-0.743141	1.06e-07	4.16e-06	not-significant	-0.673095	0.000203195	0.00197483	not-significant	-0.697907	1.61184e-07	1.32519e-06	not-significant	-0.613556	0.0003704	0.00156236	not-significant	-0.403982	0.00228592	0.00553165	not-significant	-0.420803	0.012411	0.0279844	not-significant	-0.560083	0.000469529	0.00161968	not-significant
orf660	698958	701159	0.13549	0.65552	0.883929	not-significant	-0.0253395	0.927701	0.959025	not-significant	-0.728785	0.0360476	0.103557	not-significant	-0.867338	0.00201406	0.00627189	not-significant	-0.380289	0.26159	0.393263	not-significant	-0.310871	0.210313	0.299244	not-significant	-0.362071	0.155314	0.246451	not-significant	-1.0659	2.98932e-05	0.000127474	down-regulated
orf661	701303	701419	-0.509939	0.384714	0.741124	not-significant	-0.471446	0.176087	0.326114	not-significant	-0.425812	0.379675	0.559559	not-significant	-1.46838	0.0011855	0.00393145	down-regulated	-2.55449	3.33427e-08	3.00014e-07	down-regulated	-2.31785	5.83343e-10	3.4633e-09	down-regulated	-2.0016	1.66788e-08	1.07426e-07	down-regulated	-1.20422	0.000361991	0.00128208	down-regulated
orf662	701476	701958	-0.0767972	0.729334	0.910657	not-significant	-0.0927143	0.723974	0.831047	not-significant	-0.656862	0.0217835	0.0722093	not-significant	-1.02716	2.70186e-07	2.118e-06	down-regulated	-2.38294	3.86688e-28	2.93883e-26	down-regulated	-2.29212	3.92585e-45	2.39643e-43	down-regulated	-2.03935	5.39086e-23	1.35601e-21	down-regulated	-1.63302	1.49699e-23	4.38e-22	down-regulated
orf663	702261	702671	-0.000588315	0.997734	0.999267	not-significant	0.141848	0.44325	0.61715	not-significant	0.379797	0.0841608	0.195281	not-significant	0.320899	0.0619716	0.121949	not-significant	0.13989	0.508269	0.63943	not-significant	-0.0620429	0.715834	0.791636	not-significant	-0.188388	0.328637	0.448631	not-significant	-0.103455	0.60263	0.708496	not-significant
orf664	702835	704043	-0.128107	0.683399	0.89404	not-significant	-0.614699	0.00283414	0.014091	not-significant	-0.926608	0.00356104	0.0182825	not-significant	-1.1844	1.00256e-11	2.05288e-10	down-regulated	-1.7533	2.70216e-20	9.91414e-19	down-regulated	-1.98887	2.77956e-35	9.71501e-34	down-regulated	-1.98434	7.01513e-23	1.74394e-21	down-regulated	-1.61104	1.73971e-14	2.53e-13	down-regulated
orf665	704251	704835	0.382632	0.329757	0.695346	not-significant	0.22244	0.309733	0.483193	not-significant	-0.127223	0.753251	0.863067	not-significant	0.805648	0.000731074	0.00256128	not-significant	0.494401	0.102895	0.193001	not-significant	0.623536	0.00597846	0.0133905	not-significant	0.516987	0.0372928	0.0729217	not-significant	0.106278	0.679582	0.768719	not-significant
orf666	705087	706442	-0.00928908	0.960878	0.991349	not-significant	0.236877	0.240768	0.405641	not-significant	0.711205	0.00864866	0.0356438	not-significant	0.766443	4.73699e-06	2.82462e-05	not-significant	0.893102	0.000236599	0.00105441	not-significant	0.763161	2.9801e-05	0.000100983	not-significant	0.491577	0.0189199	0.0401942	not-significant	0.445044	0.0359927	0.0749347	not-significant
orf667	706590	708119	-0.0362693	0.83184	0.947576	not-significant	0.3195	0.0718992	0.167937	not-significant	0.753255	0.000200645	0.00195861	not-significant	0.821197	3.28673e-07	2.51192e-06	not-significant	0.994349	2.94835e-07	2.27322e-06	not-significant	0.80224	3.89987e-07	1.70622e-06	not-significant	0.5326	0.00200445	0.00549738	not-significant	0.475931	0.00923966	0.0232983	not-significant
orf668	708227	709339	-0.622268	0.0226241	0.179909	not-significant	0.199123	0.333454	0.510794	not-significant	0.138661	0.604541	0.750086	not-significant	0.215467	0.181545	0.288148	not-significant	0.86654	0.00213625	0.00709748	not-significant	1.24401	9.95275e-12	6.92912e-11	up-regulated	1.37881	8.61911e-09	5.75194e-08	up-regulated	0.865431	0.00249203	0.00728094	not-significant
orf669	710246	711436	0.104381	0.790411	0.93201	not-significant	-0.105322	0.59685	0.740435	not-significant	-0.512722	0.033171	0.0978107	not-significant	-0.366704	0.0258719	0.0575949	not-significant	0.0833109	0.721988	0.814413	not-significant	-0.226503	0.189225	0.273276	not-significant	-0.722771	0.000263922	0.00087242	not-significant	-0.825761	0.000281343	0.00101855	not-significant
orf670	711895	718032	0.371714	0.0932121	0.394932	not-significant	0.335477	0.0635982	0.153709	not-significant	0.374557	0.0752031	0.180075	not-significant	0.772668	1.33915e-05	7.05491e-05	not-significant	0.279605	0.157073	0.26783	not-significant	0.364269	0.0126901	0.026165	not-significant	-0.017039	0.928066	0.95318	not-significant	-0.0297484	0.858651	0.904158	not-significant
orf671	718253	718744	0.317428	0.372177	0.734446	not-significant	-0.5374	0.076215	0.175419	not-significant	-0.174906	0.558494	0.717776	not-significant	-0.127356	0.589703	0.705013	not-significant	0.0146193	0.966781	0.980372	not-significant	-0.401463	0.159665	0.23876	not-significant	-0.00792374	0.98203	0.987299	not-significant	-0.25484	0.426577	0.549307	not-significant
orf672	718770	721763	0.41963	0.0732619	0.354441	not-significant	0.0058609	0.976365	0.987289	not-significant	0.368744	0.207705	0.37431	not-significant	0.443814	0.0134568	0.0328919	not-significant	0.57275	0.0225373	0.0538264	not-significant	0.258424	0.273521	0.373132	not-significant	0.395786	0.0970311	0.164662	not-significant	0.701411	0.00271744	0.00787575	not-significant
orf673	722251	724563	-0.499655	0.0296371	0.208316	not-significant	-0.723734	4.61e-05	0.000576422	not-significant	-0.373704	0.0482626	0.128448	not-significant	-0.213473	0.201636	0.313056	not-significant	-0.124635	0.546141	0.674189	not-significant	-0.284709	0.0602479	0.102923	not-significant	-0.0955491	0.6139	0.715571	not-significant	0.0172157	0.919334	0.94678	not-significant
orf674	724601	725077	-1.10506	0.0948998	0.399118	not-significant	#N/A	#N/A	#N/A	#N/A	#N/A	#N/A	#N/A	#N/A	-0.533537	0.522633	0.646736	not-significant	-0.306066	0.787942	0.862077	not-significant	-1.47946	0.0934021	0.150429	not-significant	-1.8544	0.0352502	0.0696323	not-significant	-1.11976	0.225286	0.342981	not-significant
orf675	725081	725533	-0.241137	0.601491	0.857463	not-significant	-0.225464	0.626062	0.759605	not-significant	-0.979529	0.208662	0.375515	not-significant	-0.290218	0.516053	0.640419	not-significant	-1.4495	0.0188713	0.0463913	down-regulated	-1.04696	0.0207104	0.0404137	down-regulated	0.234178	0.659516	0.757117	not-significant	-0.385002	0.538963	0.651163	not-significant
orf676	725666	725812	#N/A	#N/A	#N/A	#N/A	#N/A	#N/A	#N/A	#N/A	#N/A	#N/A	#N/A	#N/A	#N/A	#N/A	#N/A	#N/A	#N/A	#N/A	#N/A	#N/A	#N/A	#N/A	#N/A	#N/A	#N/A	#N/A	#N/A	#N/A	#N/A	#N/A	#N/A	#N/A
orf677	726051	726680	-0.215026	0.343214	0.705881	not-significant	-0.0122198	0.953622	0.974467	not-significant	-0.0252368	0.927039	0.96069	not-significant	0.264137	0.209093	0.322327	not-significant	0.578809	0.0364986	0.0813389	not-significant	0.763353	2.71214e-06	1.06278e-05	not-significant	0.791482	0.000139365	0.000482836	not-significant	0.860096	1.13614e-05	5.26e-05	not-significant
orf678	726953	727630	-0.213307	0.414794	0.765287	not-significant	-0.291547	0.31932	0.494357	not-significant	-0.0641948	0.837825	0.912314	not-significant	0.401168	0.10069	0.1798	not-significant	0.593191	0.0821753	0.160325	not-significant	1.12441	1.60286e-07	7.39022e-07	up-regulated	1.68183	5.16573e-10	4.1355e-09	up-regulated	1.09104	0.000857504	0.002795	up-regulated
orf679	727659	728132	-0.289779	0.295821	0.668093	not-significant	0.115154	0.659127	0.783811	not-significant	0.37768	0.346999	0.527203	not-significant	0.427961	0.107598	0.189639	not-significant	0.610455	0.0926861	0.176498	not-significant	0.933434	8.22781e-06	3.03483e-05	not-significant	1.33675	6.58753e-07	3.38616e-06	up-regulated	1.20567	4.91687e-05	0.000203534	up-regulated
orf680	728660	729580	-0.0290326	0.914148	0.981737	not-significant	-0.389846	0.0202213	0.0648071	not-significant	-0.211158	0.467939	0.642655	not-significant	-0.0910254	0.586686	0.701995	not-significant	0.288191	0.276886	0.410316	not-significant	0.202495	0.297847	0.400394	not-significant	0.0132097	0.949984	0.965658	not-significant	0.0988733	0.666896	0.757195	not-significant
orf681	729960	730499	0.00559765	0.988126	0.996286	not-significant	2.22749	1.41e-17	3.6e-15	up-regulated	3.90332	1.61471e-59	6.30869e-56	up-regulated	5.04988	8.92591e-169	1.93737e-165	up-regulated	6.58057	1.97526e-221	8.40669e-218	up-regulated	6.48917	0	0	up-regulated	5.94615	2.41221e-225	5.12716e-222	up-regulated	5.31325	1.02989e-163	2.18e-160	up-regulated
orf682	730586	731968	-0.450911	0.0618875	0.321175	not-significant	-0.721257	6.41e-05	0.000735605	not-significant	-0.376219	0.163779	0.317245	not-significant	-0.108911	0.493618	0.61859	not-significant	0.213258	0.246351	0.376336	not-significant	0.302601	0.0741388	0.123726	not-significant	-0.110571	0.592203	0.696199	not-significant	-0.182362	0.333287	0.454852	not-significant
orf683	732563	733984	-0.296652	0.198781	0.56894	not-significant	-0.417499	0.0439129	0.117306	not-significant	-0.557639	0.0120317	0.0464505	not-significant	-0.518867	0.00365315	0.0105511	not-significant	-1.09126	8.17702e-08	6.98823e-07	down-regulated	-1.45994	1.23549e-21	1.85924e-20	down-regulated	-1.37253	9.36094e-13	9.97327e-12	down-regulated	-1.23044	8.56807e-14	1.16e-12	down-regulated
orf684	734626	734949	-0.174401	0.531587	0.823979	not-significant	0.00291242	0.990543	0.99416	not-significant	0.446968	0.168855	0.32339	not-significant	0.098912	0.617739	0.728499	not-significant	0.37136	0.222817	0.34993	not-significant	0.804174	0.000379937	0.00106856	not-significant	1.14537	2.8708e-05	0.000113312	up-regulated	0.880054	0.00116581	0.00366779	not-significant
orf685	734939	735223	0.301551	0.398935	0.755461	not-significant	-0.0497923	0.835018	0.902956	not-significant	-0.648525	0.0552885	0.143625	not-significant	0.197844	0.297218	0.42459	not-significant	0.126344	0.686946	0.790173	not-significant	1.29543	1.58654e-07	7.33058e-07	up-regulated	1.73129	4.01796e-09	2.80465e-08	up-regulated	1.26201	8.81944e-06	4.16e-05	up-regulated
orf686	735427	736164	-0.104023	0.762624	0.924774	not-significant	-0.704025	0.00168045	0.00936782	not-significant	-0.514916	0.142677	0.287191	not-significant	-0.512121	0.0113749	0.0284931	not-significant	0.0609778	0.833811	0.893204	not-significant	1.53261	3.5462e-12	2.532e-11	up-regulated	1.82573	1.25231e-12	1.31772e-11	up-regulated	1.93631	2.1947e-14	3.15e-13	up-regulated
orf687	736199	736708	-0.190741	0.662932	0.885687	not-significant	-0.679264	0.100826	0.216692	not-significant	-0.556936	0.232346	0.403636	not-significant	-0.812108	0.036055	0.0771768	not-significant	-1.01359	0.0877651	0.169197	not-significant	-0.154062	0.75432	0.820834	not-significant	0.487578	0.381042	0.500869	not-significant	-0.0766482	0.890613	0.926845	not-significant
orf688	736705	736950	0.118833	0.797792	0.933475	not-significant	-0.370407	0.282759	0.453821	not-significant	-0.933038	0.0418518	0.115804	not-significant	-0.66261	0.0583478	0.115974	not-significant	-0.681488	0.235586	0.364867	not-significant	-0.843697	0.0879057	0.143012	not-significant	0.403439	0.484928	0.601	not-significant	-0.0858093	0.864764	0.909342	not-significant
orf689	737291	737707	0.359674	0.689333	0.897405	not-significant	#N/A	#N/A	#N/A	#N/A	#N/A	#N/A	#N/A	#N/A	-0.263525	0.693944	0.78983	not-significant	0.272886	0.766271	0.84576	not-significant	0.951035	0.224087	0.31563	not-significant	0.611765	0.467623	0.584151	not-significant	1.88619	0.0604502	0.115797	not-significant
orf690	737713	738066	-0.315338	0.633476	0.871004	not-significant	0.680664	0.31499	0.489077	not-significant	#N/A	#N/A	#N/A	#N/A	-0.518615	0.331309	0.459053	not-significant	-0.0399389	0.965167	0.979435	not-significant	1.04651	0.0849533	0.138754	not-significant	0.693302	0.329828	0.449391	not-significant	0.391687	0.646992	0.743752	not-significant
orf691	738290	738526	#N/A	#N/A	#N/A	#N/A	#N/A	#N/A	#N/A	#N/A	#N/A	#N/A	#N/A	#N/A	-0.39329	0.631875	0.740963	not-significant	1.34948	0.401204	0.540479	not-significant	0.623666	0.630341	0.721007	not-significant	#N/A	#N/A	#N/A	#N/A	#N/A	#N/A	#N/A	#N/A
orf692	738529	738768	-0.823715	0.120325	0.450882	not-significant	-0.591128	0.0725115	0.168999	not-significant	-0.440097	0.266957	0.442137	not-significant	-0.39787	0.195785	0.305611	not-significant	-0.62957	0.196285	0.317369	not-significant	-0.441348	0.298793	0.401167	not-significant	-0.0809014	0.879162	0.916683	not-significant	-0.108478	0.843603	0.892519	not-significant
orf693	738888	739241	0.571786	0.128368	0.464566	not-significant	0.373107	0.30413	0.476841	not-significant	0.378458	0.449842	0.627659	not-significant	0.965894	0.00849239	0.0220883	not-significant	0.869545	0.023603	0.0560056	not-significant	0.619748	0.0591621	0.101307	not-significant	0.111836	0.773041	0.845215	not-significant	0.510859	0.212457	0.327802	not-significant
orf694	739234	739572	0.235277	0.490372	0.80785	not-significant	0.317528	0.2373	0.402125	not-significant	0.163441	0.670611	0.800024	not-significant	0.629719	0.0199631	0.0459979	not-significant	0.680131	0.0171589	0.042857	not-significant	0.625633	0.0116315	0.0241779	not-significant	0.48447	0.0772861	0.135884	not-significant	0.350399	0.206433	0.320371	not-significant
orf695	739753	741315	0.275775	0.18732	0.556355	not-significant	-0.0749154	0.674155	0.794491	not-significant	-0.173068	0.353637	0.53346	not-significant	-0.0625712	0.698072	0.79245	not-significant	0.0654679	0.749094	0.834646	not-significant	0.126364	0.490861	0.593145	not-significant	0.454684	0.0216416	0.0453641	not-significant	0.385895	0.0489687	0.0970908	not-significant
orf696	741586	742290	0.160282	0.47949	0.801919	not-significant	-0.0579713	0.737205	0.841014	not-significant	0.0107893	0.963762	0.981085	not-significant	-0.158515	0.310884	0.438735	not-significant	-0.34318	0.142679	0.249073	not-significant	-0.300272	0.0811306	0.133392	not-significant	-0.604138	0.00676863	0.0163578	not-significant	-0.431918	0.0163953	0.0383279	not-significant
orf697	742594	743088	-0.20924	0.413768	0.764456	not-significant	-0.981395	3.82e-08	1.71e-06	not-significant	-1.10955	1.70753e-06	4.24925e-05	down-regulated	-1.07514	2.02055e-10	3.22471e-09	down-regulated	-1.36794	8.1548e-07	5.83308e-06	down-regulated	-1.48176	4.73091e-14	4.12551e-13	down-regulated	-1.33764	2.68877e-09	1.9505e-08	down-regulated	-1.48946	4.84886e-10	4.41e-09	down-regulated
orf698	743094	743366	-0.430684	0.0780094	0.362445	not-significant	-0.708131	0.0027659	0.0138363	not-significant	-0.570593	0.0441833	0.119961	not-significant	-0.433446	0.0316196	0.0687334	not-significant	0.205061	0.454548	0.590524	not-significant	-0.110901	0.645047	0.734148	not-significant	-0.268319	0.334499	0.454154	not-significant	-0.224738	0.427515	0.550348	not-significant
orf699	743491	744468	0.299331	0.296165	0.668157	not-significant	-0.0980082	0.631487	0.76334	not-significant	0.393049	0.101956	0.223912	not-significant	0.317046	0.0651071	0.126817	not-significant	0.601786	0.00592985	0.0173881	not-significant	0.364945	0.0318633	0.058884	not-significant	0.45053	0.0217342	0.0455357	not-significant	0.512522	0.0163505	0.0382443	not-significant
orf700	745093	745926	0.132045	0.469584	0.79627	not-significant	0.484003	0.016426	0.0553677	not-significant	0.884538	0.00122655	0.00797356	not-significant	1.02617	5.65625e-10	8.1574e-09	up-regulated	0.823049	6.18202e-05	0.000316996	not-significant	0.508334	0.00579591	0.0130085	not-significant	0.2092	0.280685	0.396845	not-significant	0.939561	4.23272e-06	2.1e-05	not-significant
orf701	746606	748981	0.0797331	0.704236	0.90305	not-significant	-0.0194592	0.903406	0.944755	not-significant	0.0359526	0.850794	0.922323	not-significant	0.042302	0.787064	0.861266	not-significant	0.420786	0.0603403	0.124846	not-significant	0.521284	0.00317875	0.00748327	not-significant	0.557133	0.00251324	0.00668571	not-significant	0.451652	0.0355915	0.0744282	not-significant
orf702	749259	750188	0.0716927	0.664934	0.886783	not-significant	0.0828948	0.573612	0.720202	not-significant	0.0874158	0.606857	0.752457	not-significant	0.0693139	0.602851	0.71681	not-significant	-0.137682	0.48067	0.617114	not-significant	-0.00895532	0.947612	0.962717	not-significant	0.227351	0.172317	0.26921	not-significant	0.116584	0.45106	0.573182	not-significant
orf703	750245	750559	0.145716	0.604527	0.858902	not-significant	-0.133217	0.478446	0.643447	not-significant	0.440403	0.10229	0.22452	not-significant	0.234236	0.224237	0.341309	not-significant	0.0214349	0.940018	0.964493	not-significant	-0.0198874	0.928606	0.949763	not-significant	-0.170316	0.4823	0.598615	not-significant	0.149236	0.569311	0.678916	not-significant
orf704	750753	752315	-0.266537	0.164864	0.525212	not-significant	-0.116495	0.428864	0.602276	not-significant	0.309457	0.100292	0.221005	not-significant	-0.0184633	0.904947	0.940703	not-significant	0.0139431	0.943403	0.967033	not-significant	0.147326	0.299411	0.401717	not-significant	0.326676	0.0487234	0.0917711	not-significant	0.157266	0.368845	0.492606	not-significant
orf705	752337	753332	-0.129543	0.770283	0.927764	not-significant	-0.160712	0.542752	0.696771	not-significant	-0.197692	0.637082	0.773006	not-significant	0.00625805	0.976374	0.983625	not-significant	0.553631	0.102241	0.191945	not-significant	0.733004	0.00256183	0.00613424	not-significant	0.750205	0.0118301	0.0268212	not-significant	0.668131	0.0227892	0.0510261	not-significant
orf706	753669	754769	0.398289	0.0868887	0.382882	not-significant	0.987652	6.36e-10	4.97e-08	not-significant	1.25272	8.00666e-11	5.79297e-09	up-regulated	1.33058	4.71708e-15	1.76525e-13	up-regulated	2.29466	2.06738e-19	7.27172e-18	up-regulated	2.21183	1.71534e-43	9.41049e-42	up-regulated	2.45458	6.2981e-31	2.76012e-29	up-regulated	2.16648	2.80635e-17	5.02e-16	up-regulated
orf707	754775	756217	0.306886	0.228525	0.607967	not-significant	0.915632	2.35e-07	7.82e-06	not-significant	1.12483	1.81061e-07	6.61125e-06	up-regulated	0.872154	3.8246e-07	2.87748e-06	not-significant	1.66743	2.71606e-09	2.88989e-08	up-regulated	1.54189	3.07759e-13	2.42956e-12	up-regulated	1.72421	2.02911e-14	2.48581e-13	up-regulated	1.5932	5.59942e-10	5.03e-09	up-regulated
orf708	756214	756588	-0.0295664	0.913528	0.981737	not-significant	0.352602	0.139218	0.273262	not-significant	0.513462	0.226328	0.395467	not-significant	0.401454	0.0926339	0.168535	not-significant	1.11733	0.000243154	0.00107574	up-regulated	1.16897	2.23386e-07	1.00745e-06	up-regulated	1.68633	3.04128e-11	2.82281e-10	up-regulated	1.10447	0.000124267	0.000478027	up-regulated
orf709	756922	757476	0.343444	0.217186	0.58935	not-significant	0.163474	0.396478	0.573631	not-significant	0.0199154	0.937728	0.968209	not-significant	0.603188	3.7866e-06	2.29897e-05	not-significant	-0.0939667	0.748806	0.834646	not-significant	-0.260665	0.109529	0.173058	not-significant	0.0234117	0.897758	0.930423	not-significant	-0.346544	0.157569	0.259739	not-significant
orf710	758522	758752	0.513607	0.557693	0.83937	not-significant	-0.574677	0.300919	0.47407	not-significant	#N/A	#N/A	#N/A	#N/A	-0.784117	0.131601	0.222981	not-significant	-0.924502	0.328736	0.469339	not-significant	-0.636053	0.444954	0.548904	not-significant	-0.524562	0.627083	0.728143	not-significant	-1.30467	0.233927	0.351097	not-significant
orf711	759089	759508	#N/A	#N/A	#N/A	#N/A	#N/A	#N/A	#N/A	#N/A	#N/A	#N/A	#N/A	#N/A	#N/A	#N/A	#N/A	#N/A	#N/A	#N/A	#N/A	#N/A	#N/A	#N/A	#N/A	#N/A	#N/A	#N/A	#N/A	#N/A	#N/A	#N/A	#N/A	#N/A
orf712	759840	761714	-0.112492	0.604363	0.858902	not-significant	-0.124105	0.444636	0.618349	not-significant	0.000449314	0.998061	0.998718	not-significant	0.102542	0.541428	0.6645	not-significant	-0.341286	0.129274	0.230784	not-significant	-0.438321	0.00614417	0.0137333	not-significant	-0.556012	0.00375062	0.00961054	not-significant	-0.356543	0.0639597	0.121532	not-significant
orf713	761707	763104	-0.106541	0.713884	0.904352	not-significant	-0.780268	0.000267356	0.00228244	not-significant	-1.04128	0.000286733	0.00258125	down-regulated	-0.941701	3.02564e-09	3.77422e-08	not-significant	-1.22897	6.04988e-09	6.17465e-08	down-regulated	-1.23578	3.48552e-13	2.73664e-12	down-regulated	-1.19359	6.03189e-10	4.78387e-09	down-regulated	-1.03425	5.20811e-07	3.01e-06	down-regulated
orf714	763250	763783	-0.235737	0.293594	0.665234	not-significant	0.27431	0.137356	0.270522	not-significant	0.360562	0.0936601	0.209866	not-significant	0.452212	0.0105003	0.0267029	not-significant	0.310069	0.224456	0.351984	not-significant	0.292019	0.114824	0.180372	not-significant	0.189529	0.407411	0.528503	not-significant	0.255405	0.28503	0.406652	not-significant
orf715	764109	764891	-0.453154	0.222326	0.598222	not-significant	-0.0659372	0.805995	0.88666	not-significant	0.120314	0.710307	0.832385	not-significant	0.174083	0.532134	0.655876	not-significant	0.0460558	0.897355	0.935148	not-significant	-0.376119	0.163925	0.243723	not-significant	-0.865845	0.0030939	0.00806387	not-significant	-0.40466	0.208657	0.323113	not-significant
orf716	765062	766678	-0.140651	0.543705	0.831642	not-significant	-0.327683	0.0976695	0.211867	not-significant	-0.1651	0.467749	0.642655	not-significant	-0.441708	0.0165151	0.039048	not-significant	-0.648834	0.00964614	0.0262661	not-significant	-0.697556	0.000324191	0.000920736	not-significant	0.313163	0.145294	0.233197	not-significant	0.721224	0.00047626	0.0016389	not-significant
orf717	767204	767743	-0.93105	0.00136087	0.0279653	not-significant	-0.918773	0.0015782	0.00893949	not-significant	-0.734012	0.0269708	0.084435	not-significant	-0.580901	0.00971935	0.0249066	not-significant	0.807466	0.0313567	0.071395	not-significant	2.09639	1.40439e-17	1.58095e-16	up-regulated	2.92932	2.57179e-17	4.22111e-16	up-regulated	2.42641	3.87104e-13	5e-12	up-regulated
orf718	767813	768430	-0.483804	0.0132167	0.131565	not-significant	0.345177	0.099474	0.21442	not-significant	1.57098	7.99659e-12	8.01094e-10	up-regulated	1.60951	1.57175e-27	2.13218e-25	up-regulated	2.51214	1.60682e-35	2.53282e-33	up-regulated	2.24399	5.59535e-36	2.02085e-34	up-regulated	1.90041	3.24599e-27	1.1039e-25	up-regulated	2.32625	1.35312e-33	7.76e-32	up-regulated
orf719	768659	769429	0.456822	0.273696	0.651783	not-significant	-0.194066	0.484162	0.648366	not-significant	-0.175805	0.653692	0.78663	not-significant	0.568781	0.00217964	0.00672004	not-significant	0.514637	0.079465	0.156358	not-significant	0.811964	0.000599542	0.00163422	not-significant	0.864382	0.000849353	0.0025302	not-significant	0.332385	0.28414	0.405654	not-significant
orf720	769458	770543	0.461573	0.011561	0.122068	not-significant	0.358345	0.0277437	0.0828442	not-significant	0.531636	0.0126166	0.0483266	not-significant	0.522392	0.000365289	0.00138153	not-significant	0.794953	9.95539e-05	0.000490395	not-significant	0.525901	0.00107769	0.00278849	not-significant	0.255007	0.144624	0.232437	not-significant	0.137972	0.456702	0.577066	not-significant
orf721	770815	771621	0.531791	0.00293329	0.0454332	not-significant	0.572879	0.00163553	0.00919776	not-significant	0.591916	0.000564545	0.00436768	not-significant	0.458363	0.00150854	0.0048508	not-significant	0.565511	0.00464698	0.0140208	not-significant	0.298411	0.0470594	0.0829424	not-significant	-0.114637	0.530831	0.643629	not-significant	0.189063	0.249721	0.36891	not-significant
orf722	771740	772042	0.327346	0.0497864	0.287432	not-significant	0.699687	0.000234249	0.00205321	not-significant	0.276681	0.0949051	0.212075	not-significant	0.347785	0.0368381	0.0786978	not-significant	0.86311	2.77711e-05	0.000150565	not-significant	0.195486	0.199113	0.286007	not-significant	0.103742	0.533539	0.644523	not-significant	-0.110759	0.629363	0.730203	not-significant
orf723	772290	773123	-0.0387568	0.878627	0.966152	not-significant	-0.327663	0.0683634	0.161554	not-significant	-0.24429	0.330822	0.512499	not-significant	-0.424231	0.00671989	0.0180291	not-significant	0.113952	0.636703	0.748477	not-significant	0.275777	0.142896	0.216997	not-significant	0.288228	0.158954	0.251382	not-significant	-0.0695541	0.765128	0.834346	not-significant
orf724	773311	773451	#N/A	#N/A	#N/A	#N/A	#N/A	#N/A	#N/A	#N/A	#N/A	#N/A	#N/A	#N/A	#N/A	#N/A	#N/A	#N/A	#N/A	#N/A	#N/A	#N/A	#N/A	#N/A	#N/A	#N/A	#N/A	#N/A	#N/A	#N/A	#N/A	#N/A	#N/A	#N/A
orf725	773589	774530	-0.836037	0.00807385	0.0971437	not-significant	-0.619103	0.0142757	0.0496676	not-significant	-0.517164	0.0426038	0.116727	not-significant	-0.622459	0.00157175	0.00503074	not-significant	-0.405846	0.156185	0.266652	not-significant	-0.176011	0.394983	0.500396	not-significant	0.435729	0.0941856	0.160603	not-significant	0.402825	0.143401	0.24057	not-significant
orf726	774585	775268	-0.50692	0.161707	0.522011	not-significant	-0.584672	0.00362193	0.0170688	not-significant	-0.649435	0.0185289	0.0637259	not-significant	-0.989389	9.97287e-09	1.09879e-07	not-significant	-0.504175	0.0900661	0.172667	not-significant	-0.540316	0.00563101	0.0126778	not-significant	0.350723	0.0918534	0.157194	not-significant	0.570192	0.0362886	0.0753658	not-significant
orf727	775498	775896	-1.01642	0.00205671	0.0367991	down-regulated	-0.814078	0.000341896	0.0027699	not-significant	-1.22289	0.000479945	0.00386628	down-regulated	-1.3645	1.77557e-15	7.07135e-14	down-regulated	-1.99983	3.82755e-07	2.89344e-06	down-regulated	-0.885314	0.000168013	0.000501391	not-significant	0.500082	0.0298316	0.0602271	not-significant	0.422209	0.192804	0.3031	not-significant
orf728	776073	776723	-0.471486	0.0265424	0.196045	not-significant	-0.145548	0.408732	0.584909	not-significant	-0.790408	0.000185734	0.00184034	not-significant	-0.950661	2.82615e-10	4.3351e-09	not-significant	-1.75922	1.10725e-12	1.83364e-11	down-regulated	-1.70861	7.01492e-22	1.0897e-20	down-regulated	-0.92334	1.14986e-06	5.67062e-06	not-significant	-1.05472	3.97116e-08	2.77e-07	down-regulated
orf729	776692	776853	0.142269	0.777983	0.928854	not-significant	-0.656894	0.0543889	0.135956	not-significant	-0.49185	0.268456	0.443117	not-significant	-0.808203	0.000802783	0.00279237	not-significant	-1.80089	2.8443e-06	1.83163e-05	down-regulated	-2.05969	0.000126919	0.000385472	down-regulated	-2.52643	6.49155e-06	2.86558e-05	down-regulated	-1.79105	1.91463e-07	1.18e-06	down-regulated
orf730	777006	777896	0.0117345	0.964852	0.991853	not-significant	-0.238537	0.327999	0.504528	not-significant	-0.561502	0.0595269	0.151611	not-significant	-0.857674	4.39909e-06	2.63399e-05	not-significant	-1.75213	6.13211e-15	1.29842e-13	down-regulated	-2.03763	1.40703e-32	3.71832e-31	down-regulated	-1.84962	2.2628e-21	5.14394e-20	down-regulated	-1.71014	1.04775e-16	1.81e-15	down-regulated
orf731	777907	778410	-0.187487	0.499467	0.811218	not-significant	-0.177623	0.393139	0.570016	not-significant	-0.962794	1.23419e-07	4.59238e-06	not-significant	-1.08334	1.29814e-08	1.39486e-07	down-regulated	-1.91367	1.03055e-23	5.48252e-22	down-regulated	-2.16976	2.65937e-48	1.77319e-46	down-regulated	-1.6257	3.25603e-23	8.33818e-22	down-regulated	-1.71242	1.0423e-21	2.66e-20	down-regulated
orf732	778966	779211	0.431838	0.277149	0.653301	not-significant	-0.155619	0.606635	0.746726	not-significant	-0.0475371	0.914445	0.95583	not-significant	-0.188516	0.446017	0.573983	not-significant	0.223297	0.516072	0.646191	not-significant	0.686426	0.00621958	0.0138732	not-significant	1.18628	0.000127326	0.000443659	up-regulated	0.494222	0.168978	0.274146	not-significant
orf733	779579	781414	0.135132	0.593545	0.854875	not-significant	-0.0125484	0.936299	0.96446	not-significant	0.357395	0.158376	0.310318	not-significant	0.329203	0.0431484	0.0894496	not-significant	0.621676	0.00846283	0.0236337	not-significant	0.899225	9.20268e-06	3.37717e-05	not-significant	0.933936	3.03401e-05	0.000118872	not-significant	0.968254	1.36549e-05	6.2e-05	not-significant
orf734	781473	782447	-0.314114	0.310496	0.67864	not-significant	-0.116753	0.518731	0.678135	not-significant	0.500136	0.115706	0.246626	not-significant	0.383298	0.0273966	0.0603699	not-significant	0.853527	0.000458656	0.00187336	not-significant	1.1565	4.16927e-08	2.08175e-07	up-regulated	1.15121	1.06358e-06	5.28188e-06	up-regulated	1.50703	4.96538e-11	4.99e-10	up-regulated
orf735	782452	782727	-0.246023	0.30912	0.67864	not-significant	0.061091	0.738345	0.841842	not-significant	0.285066	0.235056	0.406715	not-significant	0.385405	0.0366259	0.0782831	not-significant	0.807604	0.000487255	0.00197313	not-significant	1.13964	1.85322e-09	1.05129e-08	up-regulated	1.41211	3.02888e-10	2.51972e-09	up-regulated	1.59622	1.63298e-13	2.16e-12	up-regulated
orf736	782802	784043	-0.258291	0.3458	0.71025	not-significant	0.0737915	0.673857	0.794491	not-significant	0.459946	0.107073	0.232409	not-significant	0.582075	0.00133574	0.00434667	not-significant	1.04068	8.16966e-06	4.87659e-05	up-regulated	1.49676	2.4909e-12	1.8083e-11	up-regulated	1.58476	1.04158e-10	9.09186e-10	up-regulated	1.80111	3.22955e-16	5.42e-15	up-regulated
orf737	784071	787511	-0.158371	0.609255	0.86197	not-significant	-0.0361315	0.850537	0.912935	not-significant	0.579659	0.030428	0.0920855	not-significant	0.750944	4.16091e-05	0.000192564	not-significant	1.12399	2.01314e-05	0.000111999	up-regulated	1.66188	2.21982e-14	1.98365e-13	up-regulated	1.72908	8.20672e-12	8.02663e-11	up-regulated	1.77835	1.80814e-14	2.61e-13	up-regulated
orf738	787571	788773	-0.205153	0.403982	0.759822	not-significant	0.0789374	0.63139	0.76334	not-significant	0.519237	0.00554005	0.0253158	not-significant	0.685085	1.91415e-05	9.69584e-05	not-significant	1.02528	1.33191e-07	1.10715e-06	up-regulated	1.0418	5.25756e-10	3.12569e-09	up-regulated	1.00679	1.15174e-07	6.59843e-07	up-regulated	1.14523	7.06845e-11	6.89e-10	up-regulated
orf739	788794	789360	-0.051433	0.926696	0.983054	not-significant	0.347518	0.521477	0.680631	not-significant	-0.109518	0.879447	0.937261	not-significant	0.560132	0.221491	0.337602	not-significant	0.0251125	0.968446	0.981592	not-significant	1.25896	0.00261498	0.0062477	up-regulated	1.39972	0.00606249	0.0147943	up-regulated	1.58657	0.00793244	0.0202633	up-regulated
orf740	789370	789771	0.516114	0.303728	0.674834	not-significant	0.151701	0.782348	0.86897	not-significant	-0.444099	0.502735	0.673819	not-significant	0.421944	0.334686	0.462823	not-significant	1.5495	0.00734755	0.0209312	up-regulated	1.43975	0.00141178	0.00359498	up-regulated	1.71537	0.0014175	0.0040399	up-regulated	1.1368	0.0230057	0.0514837	not-significant
orf741	789974	791971	0.00516352	0.983066	0.994823	not-significant	-0.431838	0.0112222	0.0411918	not-significant	-0.389395	0.0612407	0.155369	not-significant	-0.248857	0.0872789	0.160541	not-significant	0.575771	0.013495	0.0351498	not-significant	0.422584	0.00925291	0.0196772	not-significant	0.160379	0.408533	0.529553	not-significant	-0.0924789	0.679764	0.76872	not-significant
orf742	792301	793971	0.478218	0.0125416	0.127286	not-significant	0.45572	0.00240763	0.0122859	not-significant	0.522573	0.00849595	0.0352005	not-significant	0.443428	0.0112882	0.0282922	not-significant	-0.239793	0.193305	0.31375	not-significant	-0.627028	1.17548e-05	4.22782e-05	not-significant	-0.819343	2.50999e-07	1.38033e-06	not-significant	-0.506005	0.00773653	0.0198345	not-significant
orf743	794328	795611	0.274597	0.287054	0.658743	not-significant	0.619566	0.000458322	0.00345185	not-significant	0.62693	0.011523	0.0449753	not-significant	0.785771	0.000107515	0.000457121	not-significant	0.153631	0.483867	0.618707	not-significant	-0.0510992	0.756611	0.821843	not-significant	0.123246	0.532091	0.644321	not-significant	0.0693831	0.715486	0.798687	not-significant
orf744	795922	796542	0.546553	0.035522	0.233277	not-significant	0.369296	0.0139901	0.0490076	not-significant	0.936754	1.04878e-05	0.000191476	not-significant	1.12546	1.14541e-14	3.97778e-13	up-regulated	1.4954	1.54764e-14	3.1667e-13	up-regulated	1.40613	2.99998e-15	2.86386e-14	up-regulated	0.885062	1.36487e-06	6.6921e-06	not-significant	0.893306	7.61216e-07	4.31e-06	not-significant
orf745	796594	796764	-0.290079	0.456197	0.788369	not-significant	0.445601	0.0388071	0.107513	not-significant	1.25671	5.46255e-05	0.000726723	up-regulated	1.48585	8.80089e-09	9.92329e-08	up-regulated	1.84243	5.96816e-09	6.13539e-08	up-regulated	1.43452	1.83043e-08	9.38826e-08	up-regulated	1.01226	0.00134286	0.0038571	up-regulated	1.23403	5.73898e-06	2.79e-05	up-regulated
orf746	796853	797581	0.431468	0.0154012	0.145627	not-significant	0.820152	1.37e-06	3.21e-05	not-significant	1.23876	9.88583e-05	0.00112279	up-regulated	1.36317	2.09127e-16	9.76151e-15	up-regulated	0.714584	0.00270172	0.00875744	not-significant	0.421867	0.0258603	0.0490496	not-significant	-0.12628	0.556789	0.665341	not-significant	0.26676	0.193045	0.303143	not-significant
orf747	797871	798851	-0.216189	0.32303	0.690828	not-significant	-0.467898	0.00432667	0.0199281	not-significant	-0.468044	0.0215295	0.0716487	not-significant	-0.923747	9.14337e-08	8.11685e-07	not-significant	-0.996828	4.22524e-08	3.77786e-07	not-significant	-0.408539	0.00823664	0.0177873	not-significant	-0.141491	0.424302	0.544926	not-significant	-0.204274	0.232093	0.349351	not-significant
orf748	798858	799934	-0.156985	0.574482	0.846831	not-significant	-0.572857	0.00153376	0.00876093	not-significant	-0.552553	0.0403919	0.112722	not-significant	-0.742038	1.5015e-06	9.9083e-06	not-significant	-1.11708	1.29133e-06	8.90749e-06	down-regulated	-1.18333	2.59346e-14	2.30802e-13	down-regulated	-1.34969	1.28266e-12	1.34631e-11	down-regulated	-1.09853	1.60905e-07	1.01e-06	down-regulated
orf749	799957	800181	-0.595603	0.0225188	0.179415	not-significant	-0.625538	0.00382379	0.0179163	not-significant	-0.862912	0.00371503	0.0188013	not-significant	-1.06317	2.19113e-06	1.38857e-05	down-regulated	-1.15138	0.000133914	0.000638945	down-regulated	-1.34067	1.02359e-07	4.83249e-07	down-regulated	-0.812147	0.0040048	0.0101638	not-significant	-1.33523	1.85888e-05	8.23e-05	down-regulated
orf750	800435	800767	0.419662	0.0266142	0.196227	not-significant	0.431257	0.025456	0.0770391	not-significant	0.196561	0.37915	0.558996	not-significant	-0.127857	0.445461	0.573471	not-significant	-0.142836	0.510652	0.64148	not-significant	-0.469841	0.00594149	0.0133146	not-significant	-0.649443	0.000606702	0.00186935	not-significant	-0.540354	0.0220898	0.0496436	not-significant
orf751	801035	801931	0.656566	0.00267885	0.0437791	not-significant	0.713011	0.000373633	0.00293352	not-significant	0.643913	0.0176254	0.0613461	not-significant	0.398862	0.0266675	0.059033	not-significant	-0.445906	0.0527073	0.111659	not-significant	-0.810058	9.98556e-08	4.72977e-07	not-significant	-1.01465	2.89602e-07	1.5743e-06	down-regulated	-0.754766	7.96879e-05	0.000317182	not-significant
orf752	802265	802927	0.224898	0.524303	0.820347	not-significant	0.148304	0.551241	0.703673	not-significant	0.481322	0.120306	0.253935	not-significant	0.239016	0.31429	0.441999	not-significant	1.52729	4.77427e-07	3.56479e-06	up-regulated	3.92094	3.14257e-59	3.32193e-57	up-regulated	4.10863	3.84607e-63	6.05542e-61	up-regulated	4.04667	4.83822e-50	6.42e-48	up-regulated
orf753	803013	803915	0.166688	0.509741	0.814209	not-significant	0.129185	0.420023	0.595203	not-significant	0.158249	0.482835	0.657059	not-significant	0.172272	0.320303	0.448094	not-significant	0.171307	0.410306	0.548966	not-significant	0.321446	0.0623243	0.105885	not-significant	0.493056	0.0129719	0.0289772	not-significant	0.669907	0.000760345	0.00250672	not-significant
orf754	804032	804113	0.27185	0.774405	0.928854	not-significant	0.266967	0.631478	0.76334	not-significant	-0.412327	0.535687	0.699041	not-significant	-0.295193	0.681424	0.78008	not-significant	0.23987	0.754769	0.837912	not-significant	0.381016	0.48525	0.588272	not-significant	0.103322	0.874249	0.913733	not-significant	0.597412	0.410318	0.533224	not-significant
orf755	804168	804848	0.297446	0.209289	0.579172	not-significant	0.532217	0.0124823	0.0447668	not-significant	0.472102	0.0100901	0.0407252	not-significant	0.469119	0.00707365	0.0188154	not-significant	0.359346	0.0641016	0.130897	not-significant	0.315925	0.123659	0.192299	not-significant	0.150022	0.440004	0.559013	not-significant	0.184595	0.40244	0.524703	not-significant
orf756	804972	806027	-0.421969	0.055935	0.305418	not-significant	-0.661372	1.18e-05	0.000188125	not-significant	-0.728572	0.0011366	0.00750405	not-significant	-0.633545	2.13191e-05	0.000106743	not-significant	-0.281741	0.132117	0.234875	not-significant	-0.481979	0.00273428	0.00651477	not-significant	-0.632608	0.000404048	0.00128371	not-significant	-0.795766	2.70045e-06	1.38e-05	not-significant
orf757	806217	807122	-0.24494	0.416522	0.765375	not-significant	-0.3905	0.0239292	0.0737652	not-significant	-0.391216	0.0751961	0.180075	not-significant	-0.652893	6.05817e-05	0.000269176	not-significant	0.380081	0.131241	0.233716	not-significant	0.287823	0.161547	0.240847	not-significant	0.0945329	0.649091	0.747976	not-significant	0.0318658	0.881184	0.920595	not-significant
orf758	807626	808639	0.352364	0.129845	0.467464	not-significant	0.616481	0.000403713	0.00311556	not-significant	0.59997	0.00328143	0.0171397	not-significant	0.681164	2.42425e-05	0.000119996	not-significant	0.499726	0.0556529	0.117199	not-significant	0.648146	2.82922e-05	9.66261e-05	not-significant	0.56898	0.00586213	0.0143548	not-significant	0.521213	0.00788097	0.0201561	not-significant
orf759	808928	809149	-0.177712	0.519551	0.817535	not-significant	0.0958705	0.609521	0.748576	not-significant	-0.545073	0.0350273	0.101674	not-significant	-0.677917	4.39721e-06	2.63399e-05	not-significant	-1.99264	1.55364e-13	2.90012e-12	down-regulated	-1.8559	7.95178e-22	1.22209e-20	down-regulated	-1.28962	2.96277e-09	2.12544e-08	down-regulated	-1.40084	1.26123e-12	1.52e-11	down-regulated
orf760	809445	810644	-0.168525	0.449062	0.784672	not-significant	-0.282691	0.159807	0.304484	not-significant	-0.550176	0.0389215	0.109954	not-significant	-0.731602	2.38049e-05	0.0001181	not-significant	-1.69618	6.08372e-16	1.43051e-14	down-regulated	-1.84936	6.08394e-33	1.62764e-31	down-regulated	-1.65085	1.69127e-20	3.4901e-19	down-regulated	-1.19485	4.14501e-14	5.8e-13	down-regulated
orf761	811030	811872	0.245917	0.340156	0.704585	not-significant	-0.0722943	0.745152	0.845809	not-significant	0.162825	0.546423	0.708084	not-significant	-0.193029	0.347424	0.476214	not-significant	-0.336147	0.18526	0.30349	not-significant	-0.969292	1.83188e-06	7.36491e-06	not-significant	-0.866166	0.000277083	0.000908157	not-significant	-0.703282	0.00495677	0.0134155	not-significant
orf762	811965	812840	-0.213369	0.371577	0.734446	not-significant	-0.414603	0.0697929	0.164454	not-significant	-0.555504	0.0587303	0.150465	not-significant	-0.655933	0.000117118	0.000496327	not-significant	-0.909219	2.49222e-06	1.62433e-05	not-significant	-0.677615	4.59259e-05	0.000150448	not-significant	-0.157424	0.441131	0.559776	not-significant	0.0766483	0.740787	0.81577	not-significant
orf763	812901	814772	0.124264	0.619219	0.868077	not-significant	0.615792	0.000385272	0.0030029	not-significant	0.788288	3.0891e-05	0.000460654	not-significant	0.894577	1.13673e-08	1.23673e-07	not-significant	0.870795	7.32605e-06	4.41014e-05	not-significant	0.575968	0.000447559	0.00124741	not-significant	0.248223	0.119996	0.197102	not-significant	0.390811	0.063557	0.120929	not-significant
orf764	814959	815633	-0.582686	0.0909173	0.389511	not-significant	-0.19488	0.483751	0.648028	not-significant	-0.348979	0.398335	0.578763	not-significant	-0.248942	0.346506	0.475556	not-significant	-0.474357	0.207948	0.333092	not-significant	0.220007	0.437555	0.541508	not-significant	1.45118	3.7829e-05	0.000145399	up-regulated	0.659056	0.026821	0.0582999	not-significant
orf765	815707	815898	0.640454	0.508073	0.814209	not-significant	#N/A	#N/A	#N/A	#N/A	#N/A	#N/A	#N/A	#N/A	0.795084	0.45687	0.584519	not-significant	-0.869728	0.470861	0.6069	not-significant	0.843413	0.184797	0.268401	not-significant	1.73585	0.00616178	0.0150164	up-regulated	2.71032	0.0016102	0.00492935	up-regulated
orf766	815998	816864	-0.203654	0.282822	0.657019	not-significant	-0.226204	0.169542	0.317751	not-significant	-0.177195	0.37837	0.558478	not-significant	-0.317894	0.0556053	0.111493	not-significant	0.124584	0.550912	0.675865	not-significant	1.89831	1.91034e-34	5.66228e-33	up-regulated	2.60472	6.65017e-39	4.34921e-37	up-regulated	2.47927	4.62121e-36	3.02e-34	up-regulated
orf767	816922	817743	0.388025	0.115681	0.440676	not-significant	0.208836	0.2216	0.382858	not-significant	0.153326	0.405902	0.586703	not-significant	0.444315	0.0122404	0.030298	not-significant	0.432018	0.0373284	0.0829173	not-significant	-0.176906	0.257009	0.354963	not-significant	-0.32683	0.0419285	0.0807238	not-significant	-0.696758	0.000946804	0.00304571	not-significant
orf768	817985	818785	-0.325651	0.19031	0.561097	not-significant	0.123609	0.524888	0.682455	not-significant	1.18811	0.000113086	0.00125877	up-regulated	1.31392	1.92526e-16	9.08429e-15	up-regulated	2.47176	2.32123e-25	1.41131e-23	up-regulated	2.30198	1.34383e-34	4.10153e-33	up-regulated	1.77057	1.93749e-21	4.42809e-20	up-regulated	1.83304	1.37629e-19	3.06e-18	up-regulated
orf769	818828	819361	-0.471437	0.0347096	0.230896	not-significant	-0.268489	0.0982027	0.212442	not-significant	-0.0445833	0.818112	0.902102	not-significant	0.00499198	0.975335	0.982807	not-significant	0.3865	0.0711387	0.143017	not-significant	0.3064	0.0955419	0.153533	not-significant	0.191706	0.325597	0.445912	not-significant	0.0332866	0.875766	0.916821	not-significant
orf770	819386	820108	-0.149502	0.596617	0.855872	not-significant	0.253993	0.171207	0.319257	not-significant	0.306211	0.178939	0.336922	not-significant	0.851211	2.1796e-08	2.23152e-07	not-significant	0.444606	0.0417171	0.0910503	not-significant	0.381048	0.0312107	0.0578806	not-significant	0.474568	0.0208791	0.043961	not-significant	0.193579	0.387892	0.510809	not-significant
orf771	820415	823774	-0.376154	0.119284	0.450545	not-significant	0.0361576	0.851034	0.912935	not-significant	0.216227	0.403991	0.585458	not-significant	0.145164	0.367114	0.497173	not-significant	-0.0547711	0.798419	0.870343	not-significant	0.437533	0.0209788	0.0408638	not-significant	1.22565	4.70076e-08	2.87111e-07	up-regulated	1.38524	7.81031e-10	6.9e-09	up-regulated
orf772	823827	824054	#N/A	#N/A	#N/A	#N/A	#N/A	#N/A	#N/A	#N/A	#N/A	#N/A	#N/A	#N/A	0.107765	0.931697	0.95773	not-significant	#N/A	#N/A	#N/A	#N/A	-0.778936	0.523525	0.624541	not-significant	-1.17587	0.37038	0.4908	not-significant	-0.266994	0.833236	0.884298	not-significant
orf773	824209	824550	-0.0581366	0.90342	0.978882	not-significant	-0.581118	0.230591	0.394072	not-significant	-0.556315	0.409052	0.589078	not-significant	-0.318073	0.417089	0.548496	not-significant	-1.48959	0.0329357	0.074363	not-significant	-0.946079	0.0854166	0.139433	not-significant	-0.0499582	0.931804	0.955633	not-significant	-0.647376	0.388408	0.51133	not-significant
orf774	824595	824810	-1.21542	0.0817973	0.370677	not-significant	-0.227996	0.736461	0.840609	not-significant	#N/A	#N/A	#N/A	#N/A	-0.760806	0.275431	0.400904	not-significant	-0.390572	0.698895	0.799098	not-significant	-1.02935	0.163619	0.243351	not-significant	-0.823282	0.332148	0.451827	not-significant	-1.11358	0.228807	0.346229	not-significant
orf775	824817	825035	-0.387572	0.433845	0.776601	not-significant	-0.251628	0.55916	0.709327	not-significant	-0.598729	0.321136	0.502273	not-significant	-0.565792	0.208885	0.322236	not-significant	-0.320242	0.707891	0.805321	not-significant	-0.86931	0.171783	0.253062	not-significant	0.0404752	0.954029	0.967456	not-significant	0.16564	0.803676	0.864279	not-significant
orf776	825186	825434	-0.118726	0.760883	0.923533	not-significant	-0.465313	0.204694	0.361795	not-significant	-0.621128	0.189779	0.350593	not-significant	-0.0516305	0.883038	0.92591	not-significant	0.195613	0.686748	0.790173	not-significant	-0.411876	0.199942	0.286936	not-significant	-0.667652	0.0401956	0.0778104	not-significant	-0.402913	0.277157	0.398493	not-significant
orf777	825470	825886	-0.0442723	0.959335	0.991349	not-significant	#N/A	#N/A	#N/A	#N/A	#N/A	#N/A	#N/A	#N/A	0.72133	0.393554	0.523798	not-significant	-0.20461	0.849752	0.903194	not-significant	0.709821	0.361436	0.46802	not-significant	1.53345	0.0680178	0.121627	not-significant	0.62474	0.393707	0.516702	not-significant
orf778	825883	826128	-0.718764	0.326725	0.695346	not-significant	-0.630229	0.38223	0.558781	not-significant	#N/A	#N/A	#N/A	#N/A	0.378176	0.542711	0.665323	not-significant	0.505741	0.548794	0.674659	not-significant	0.382322	0.542618	0.642894	not-significant	0.938119	0.256972	0.371814	not-significant	0.56721	0.499097	0.617217	not-significant
orf779	826157	826462	-1.01855	0.00630661	0.0810488	not-significant	-0.159746	0.62841	0.761772	not-significant	-0.0195771	0.960794	0.98011	not-significant	0.665046	0.0416857	0.0869571	not-significant	-0.250083	0.546987	0.674189	not-significant	-0.435598	0.335598	0.439819	not-significant	-0.071397	0.887276	0.922203	not-significant	-0.198655	0.653304	0.748372	not-significant
orf780	826556	829600	0.127612	0.688657	0.897376	not-significant	0.593998	0.000512029	0.00373864	not-significant	0.950828	1.56303e-05	0.000267648	not-significant	0.867694	1.41585e-07	1.17969e-06	not-significant	0.0932897	0.712673	0.807736	not-significant	0.315056	0.073872	0.123376	not-significant	-0.0420072	0.830212	0.883855	not-significant	-0.0566131	0.803392	0.864279	not-significant
orf781	829791	830492	0.157589	0.549054	0.835862	not-significant	0.521444	0.00229505	0.0118728	not-significant	0.498092	0.033246	0.0979579	not-significant	0.694488	1.14579e-05	6.12546e-05	not-significant	0.121328	0.546784	0.674189	not-significant	0.0237328	0.893467	0.925499	not-significant	-0.232932	0.216096	0.324259	not-significant	-0.0971761	0.614345	0.718183	not-significant
orf782	830825	832618	-0.0592961	0.750543	0.918693	not-significant	-0.16317	0.356272	0.53349	not-significant	0.168823	0.425264	0.605605	not-significant	0.415104	0.00869423	0.0225998	not-significant	0.628507	0.000641362	0.00250655	not-significant	0.359478	0.0140645	0.0286714	not-significant	0.115268	0.55719	0.665341	not-significant	0.453041	0.0112387	0.0276245	not-significant
orf783	832967	833434	-0.303371	0.153974	0.512138	not-significant	-0.248751	0.2672	0.436778	not-significant	-0.0666694	0.823211	0.905231	not-significant	-0.41999	0.0384768	0.081477	not-significant	0.505368	0.0779868	0.154162	not-significant	0.182207	0.471657	0.57582	not-significant	0.509927	0.0817005	0.142107	not-significant	0.326465	0.303022	0.424051	not-significant
orf784	833446	834096	-0.361905	0.241805	0.619206	not-significant	-0.671487	0.00049489	0.00365285	not-significant	-0.35871	0.209838	0.37711	not-significant	-0.617654	0.000232164	0.000920388	not-significant	-0.41527	0.106178	0.197744	not-significant	-0.816165	5.21907e-05	0.000169688	not-significant	-0.718467	0.000513182	0.00160407	not-significant	-0.713168	0.0035898	0.0101005	not-significant
orf785	834068	835162	-0.424679	0.0359218	0.233717	not-significant	-0.634624	4.17e-06	8.07e-05	not-significant	-0.712912	0.000545639	0.00425756	not-significant	-0.773835	5.55093e-08	5.22702e-07	not-significant	-0.678532	0.000184172	0.000845563	not-significant	-1.08883	5.38498e-14	4.63986e-13	down-regulated	-1.01433	1.91598e-09	1.41896e-08	down-regulated	-0.924621	2.01095e-07	1.23e-06	not-significant
orf786	835296	835841	-0.648787	0.00839813	0.0984764	not-significant	-1.06571	1.42e-07	5.39e-06	down-regulated	-0.876997	0.00173596	0.010581	not-significant	-1.43947	2.93964e-14	9.59472e-13	down-regulated	-0.906127	0.000118603	0.000573605	not-significant	-1.4655	1.66727e-11	1.13437e-10	down-regulated	-1.39139	2.33356e-08	1.47181e-07	down-regulated	-1.12244	4.0912e-06	2.04e-05	down-regulated
orf787	835847	836722	-0.846018	0.000129528	0.00451825	not-significant	-1.09754	1.55e-07	5.82e-06	down-regulated	-0.886479	0.000368085	0.00313751	not-significant	-1.16425	4.19584e-11	7.52651e-10	down-regulated	-1.30947	6.03694e-09	6.17465e-08	down-regulated	-1.55636	2.13105e-15	2.06161e-14	down-regulated	-1.12081	3.51836e-07	1.8837e-06	down-regulated	-0.650538	0.00155366	0.00476313	not-significant
orf788	836727	837800	-0.119148	0.623335	0.868568	not-significant	0.0513354	0.76621	0.857807	not-significant	0.0628445	0.778794	0.877399	not-significant	0.179763	0.242904	0.364277	not-significant	0.0441151	0.859112	0.910128	not-significant	0.263956	0.0970748	0.155547	not-significant	0.125464	0.505297	0.621893	not-significant	0.185541	0.338896	0.460729	not-significant
orf789	838356	839441	0.364832	0.123776	0.455544	not-significant	0.139648	0.422506	0.597472	not-significant	0.364024	0.191157	0.352288	not-significant	0.192011	0.230205	0.34856	not-significant	0.231445	0.309896	0.448983	not-significant	0.386861	0.0632122	0.107268	not-significant	0.149988	0.520319	0.635049	not-significant	0.232109	0.262529	0.383051	not-significant
orf790	839521	839781	0.79098	0.00271566	0.0438627	not-significant	0.772614	0.00137534	0.00802513	not-significant	0.554379	0.0757709	0.18062	not-significant	0.037106	0.854812	0.904879	not-significant	-0.788564	0.00183336	0.0062715	not-significant	-0.997061	8.91361e-07	3.76893e-06	not-significant	-1.13117	9.51895e-08	5.51295e-07	down-regulated	-0.914337	3.31229e-06	1.68e-05	not-significant
orf791	839937	840374	0.284957	0.305055	0.675645	not-significant	-0.0635108	0.760339	0.853324	not-significant	-1.16386	0.0017826	0.0108094	down-regulated	-1.31628	2.33471e-10	3.64568e-09	down-regulated	-1.30977	1.14291e-05	6.6451e-05	down-regulated	-1.14365	1.46506e-05	5.16645e-05	down-regulated	-1.15211	0.000122659	0.000429508	down-regulated	-1.18353	1.42764e-05	6.44e-05	down-regulated
orf792	840503	842380	0.322014	0.0809263	0.368719	not-significant	-0.202267	0.244464	0.410163	not-significant	-0.123547	0.50801	0.676991	not-significant	-0.155337	0.278681	0.4046	not-significant	-0.113888	0.57639	0.697503	not-significant	-0.307161	0.0507533	0.088517	not-significant	-0.464501	0.0113175	0.0257277	not-significant	-0.482633	0.00726883	0.0187944	not-significant
orf793	842489	842773	-0.14182	0.626871	0.86864	not-significant	0.124222	0.609298	0.748576	not-significant	0.0752242	0.81898	0.902102	not-significant	0.195786	0.398795	0.529248	not-significant	0.381471	0.271314	0.403887	not-significant	0.532624	0.0542009	0.0937378	not-significant	0.317057	0.363383	0.483639	not-significant	0.166712	0.624649	0.726943	not-significant
orf794	843237	844829	0.128787	0.703997	0.90305	not-significant	-0.187991	0.563884	0.712653	not-significant	0.0315583	0.931145	0.963194	not-significant	0.149775	0.622153	0.731914	not-significant	0.0414173	0.905085	0.941129	not-significant	-0.238753	0.411131	0.516326	not-significant	-0.514364	0.0680381	0.121627	not-significant	-0.356053	0.285544	0.406838	not-significant
orf795	844937	845575	-0.0436366	0.897399	0.975413	not-significant	-0.194836	0.552844	0.704611	not-significant	0.26373	0.545299	0.707705	not-significant	-0.288219	0.342586	0.471069	not-significant	0.0524341	0.896087	0.934055	not-significant	0.142933	0.594051	0.691063	not-significant	0.0744378	0.811271	0.87265	not-significant	0.235802	0.490932	0.60925	not-significant
orf796	845729	846022	-0.554835	0.360715	0.725692	not-significant	-0.654169	0.118354	0.243227	not-significant	-0.476048	0.288279	0.466186	not-significant	-0.594233	0.151175	0.249051	not-significant	-0.287618	0.551046	0.675865	not-significant	-0.297746	0.435468	0.540105	not-significant	-0.0903436	0.846052	0.895178	not-significant	-0.68507	0.132208	0.224922	not-significant
orf797	846025	846543	-0.961663	0.00284254	0.0448645	not-significant	-0.205532	0.515949	0.67611	not-significant	-0.820653	0.016227	0.0577929	not-significant	-0.904574	0.00181567	0.00570217	not-significant	-1.29655	0.000390247	0.00163153	down-regulated	-0.888754	0.00243496	0.00586283	not-significant	-0.261103	0.433556	0.553467	not-significant	0.298561	0.353235	0.476104	not-significant
orf798	846558	847214	-0.264055	0.432602	0.776028	not-significant	-0.278063	0.261745	0.42924	not-significant	-0.36876	0.229144	0.399138	not-significant	-0.000869986	0.996532	0.996992	not-significant	-0.458004	0.131988	0.234841	not-significant	-0.183866	0.463121	0.567458	not-significant	0.596143	0.0435041	0.083342	not-significant	0.0849824	0.782112	0.847638	not-significant
orf799	847587	848702	0.434894	0.0494189	0.286906	not-significant	0.0571285	0.764762	0.856828	not-significant	0.0699056	0.774359	0.875158	not-significant	-0.386356	0.0202671	0.0465992	not-significant	-0.708955	0.00143119	0.00507173	not-significant	-0.744268	1.28014e-05	4.57765e-05	not-significant	-0.7914	3.58092e-05	0.000138386	not-significant	-0.639644	0.000771344	0.00253707	not-significant
orf800	848912	849664	-0.131353	0.443771	0.784537	not-significant	-0.256508	0.0979153	0.212158	not-significant	-0.449701	0.013404	0.0503056	not-significant	-0.420673	0.00886339	0.0229845	not-significant	-0.469233	0.0170476	0.042629	not-significant	0.023232	0.880489	0.914801	not-significant	0.202464	0.253339	0.367492	not-significant	0.193544	0.296781	0.417659	not-significant
orf801	849653	850291	-0.377074	0.120728	0.450882	not-significant	-0.587864	0.000893605	0.00588446	not-significant	-0.31507	0.253606	0.426833	not-significant	-0.38709	0.0100557	0.0256624	not-significant	-0.658761	0.00105261	0.00387872	not-significant	0.125424	0.452438	0.556906	not-significant	0.140114	0.470786	0.587067	not-significant	0.190409	0.288478	0.409369	not-significant
orf802	850570	851430	0.0152671	0.943826	0.987354	not-significant	-0.614589	6.05e-05	0.000705392	not-significant	-0.285236	0.263819	0.438427	not-significant	-0.436819	0.0045286	0.0127806	not-significant	-0.44347	0.0472413	0.101494	not-significant	-0.434964	0.0121761	0.0251891	not-significant	-0.568178	0.00732794	0.0175697	not-significant	-0.533597	0.0150651	0.0356267	not-significant
orf803	851390	851785	-0.0161538	0.960403	0.991349	not-significant	0.247797	0.379957	0.557664	not-significant	-0.170125	0.666438	0.797481	not-significant	0.388511	0.113706	0.198311	not-significant	0.270603	0.473013	0.60912	not-significant	0.219789	0.484234	0.587534	not-significant	0.683307	0.101931	0.170998	not-significant	0.381789	0.291849	0.41291	not-significant
orf804	851772	851942	-0.505053	0.452176	0.785677	not-significant	-0.16395	0.774433	0.864093	not-significant	#N/A	#N/A	#N/A	#N/A	0.335626	0.613891	0.724945	not-significant	0.117734	0.893157	0.931685	not-significant	0.337347	0.620398	0.712227	not-significant	-0.362419	0.656131	0.754249	not-significant	-1.57622	0.159687	0.262707	not-significant
orf805	851947	852522	0.115339	0.698118	0.902206	not-significant	-0.0444742	0.875253	0.925121	not-significant	-0.120926	0.770701	0.873984	not-significant	0.121935	0.585351	0.701355	not-significant	0.307882	0.366355	0.50805	not-significant	0.567547	0.0309176	0.0574108	not-significant	0.467365	0.121594	0.199342	not-significant	0.375939	0.264635	0.385572	not-significant
orf806	852571	853467	-0.0701496	0.862339	0.960442	not-significant	0.205028	0.557272	0.707816	not-significant	0.000252578	0.99956	0.99956	not-significant	0.630026	0.066048	0.128169	not-significant	1.24017	0.00596892	0.0174836	up-regulated	1.14196	0.000966301	0.00253048	up-regulated	0.875658	0.022924	0.0474903	not-significant	0.662813	0.0805632	0.147786	not-significant
orf807	853942	855153	0.25644	0.284289	0.658423	not-significant	-5.91e-05	0.999747	0.999747	not-significant	0.122227	0.570767	0.727017	not-significant	0.359605	0.0250554	0.0559782	not-significant	0.370645	0.129822	0.231665	not-significant	-0.192217	0.331924	0.436456	not-significant	-0.548886	0.00933086	0.0217226	not-significant	-0.36483	0.0815231	0.149096	not-significant
orf808	855218	856045	0.246722	0.149039	0.50394	not-significant	0.0936908	0.514614	0.675141	not-significant	0.0566537	0.732379	0.847774	not-significant	0.114059	0.396524	0.526717	not-significant	-0.406205	0.0356946	0.0800401	not-significant	-0.678221	2.16601e-07	9.78111e-07	not-significant	-1.00224	7.75857e-09	5.21037e-08	down-regulated	-0.810791	1.47438e-06	7.86e-06	not-significant
orf809	856143	857087	0.447888	0.194225	0.563968	not-significant	-0.162745	0.492174	0.654141	not-significant	-0.543631	0.0330899	0.0977191	not-significant	-0.491248	0.00506503	0.0140315	not-significant	-0.608441	0.0431912	0.0937866	not-significant	-0.745322	0.00018375	0.000545461	not-significant	-0.115943	0.587894	0.692451	not-significant	0.0555128	0.797636	0.859507	not-significant
orf810	857186	857440	0.548311	0.0043387	0.0610507	not-significant	0.372879	0.0606176	0.148334	not-significant	-0.150856	0.550294	0.710852	not-significant	-0.0635085	0.697174	0.791846	not-significant	-0.192508	0.401423	0.540479	not-significant	-0.380942	0.0816872	0.134256	not-significant	-0.61845	0.00807905	0.0191332	not-significant	-0.304089	0.169023	0.274146	not-significant
orf811	857513	857737	0.471302	0.31698	0.686018	not-significant	0.558067	0.16234	0.307658	not-significant	-0.782606	0.0910789	0.205335	not-significant	-0.476896	0.0951774	0.171438	not-significant	-0.067593	0.886385	0.926501	not-significant	-0.241579	0.565086	0.663708	not-significant	0.00480475	0.992127	0.994232	not-significant	0.568136	0.19908	0.310779	not-significant
orf812	857734	857979	0.889448	0.164181	0.524788	not-significant	0.924107	0.183465	0.335724	not-significant	#N/A	#N/A	#N/A	#N/A	-0.637268	0.209959	0.323318	not-significant	-1.16701	0.166795	0.280503	not-significant	0.100035	0.852839	0.894315	not-significant	-0.303262	0.73054	0.813326	not-significant	-0.089035	0.890803	0.926845	not-significant
orf813	858013	859293	0.131274	0.534648	0.826257	not-significant	-0.280946	0.0803696	0.183014	not-significant	0.237162	0.349617	0.529715	not-significant	-0.116077	0.474796	0.603011	not-significant	0.237081	0.311365	0.449821	not-significant	0.107662	0.522114	0.623201	not-significant	-0.229171	0.259319	0.374317	not-significant	0.156504	0.445194	0.567766	not-significant
orf814	859537	860598	-0.412889	0.103047	0.414085	not-significant	-0.408072	0.0208058	0.0660284	not-significant	-0.0543784	0.860517	0.926401	not-significant	0.00858186	0.957696	0.972932	not-significant	-0.0368764	0.872948	0.919675	not-significant	-0.21711	0.247468	0.343868	not-significant	-0.521061	0.0125509	0.0282445	not-significant	-0.241475	0.281968	0.403505	not-significant
orf815	860885	861676	-0.216895	0.526765	0.822249	not-significant	-0.200757	0.44702	0.619643	not-significant	0.179267	0.557546	0.716792	not-significant	0.0205461	0.934639	0.95835	not-significant	0.425542	0.187983	0.307476	not-significant	0.493852	0.0486623	0.085282	not-significant	0.28543	0.324907	0.445111	not-significant	0.228515	0.42236	0.545168	not-significant
orf816	861663	862940	0.165422	0.704108	0.90305	not-significant	0.350011	0.304137	0.476841	not-significant	0.277001	0.593919	0.744163	not-significant	0.0752099	0.828292	0.888464	not-significant	-0.0741933	0.861065	0.910944	not-significant	0.0549009	0.858859	0.899757	not-significant	-0.0714783	0.846096	0.895178	not-significant	0.0157044	0.969275	0.980132	not-significant
orf817	863107	864276	-0.0706479	0.707329	0.903203	not-significant	-0.517306	0.000726524	0.00494937	not-significant	-0.528605	0.0205151	0.0690639	not-significant	-0.424432	0.00491596	0.0136884	not-significant	-0.288646	0.152948	0.262691	not-significant	-0.465084	0.00569694	0.0128063	not-significant	-0.439181	0.0195923	0.0415189	not-significant	-0.370998	0.0421422	0.0856776	not-significant
orf818	864363	865694	-0.0192988	0.933305	0.983133	not-significant	-0.473986	0.00525824	0.0231192	not-significant	-0.1218	0.63257	0.770403	not-significant	-0.211387	0.221809	0.337969	not-significant	0.127959	0.569847	0.692341	not-significant	0.279326	0.14403	0.218337	not-significant	0.0841981	0.731401	0.813923	not-significant	0.296129	0.188573	0.297772	not-significant
orf819	865691	865867	0.0617602	0.919904	0.983054	not-significant	-0.161845	0.755958	0.852551	not-significant	-0.247535	0.64814	0.781328	not-significant	-0.460263	0.251805	0.374986	not-significant	-0.196521	0.7929	0.86581	not-significant	0.0557202	0.919898	0.944525	not-significant	-0.161545	0.817705	0.876351	not-significant	0.400527	0.560864	0.671676	not-significant
orf820	866246	867847	0.446844	0.120492	0.450882	not-significant	0.552762	0.0146392	0.0504985	not-significant	0.712204	0.00351603	0.0181229	not-significant	0.812987	5.78151e-05	0.00025794	not-significant	0.505894	0.0403749	0.0883474	not-significant	0.478953	0.0118244	0.0245201	not-significant	0.169601	0.466193	0.582879	not-significant	0.506929	0.0275451	0.0595687	not-significant
orf821	868042	869457	-0.0452829	0.804532	0.935182	not-significant	-0.0801809	0.639982	0.769378	not-significant	0.146988	0.499364	0.670451	not-significant	0.192473	0.233807	0.353274	not-significant	0.605055	0.00348257	0.0109135	not-significant	0.321676	0.0565284	0.0972972	not-significant	0.411845	0.0297562	0.0601205	not-significant	0.301286	0.123329	0.213005	not-significant
orf822	869624	870349	-0.218009	0.405322	0.760619	not-significant	0.2774	0.209295	0.366898	not-significant	0.886486	0.000728345	0.00526971	not-significant	0.586791	0.0035954	0.0103982	not-significant	0.90443	0.000948999	0.00355854	not-significant	0.620421	0.00277839	0.00661259	not-significant	0.727123	0.00201349	0.00551503	not-significant	1.10695	8.5135e-06	4.03e-05	up-regulated
orf823	870455	871048	0.470229	0.0811784	0.368719	not-significant	0.799129	6.13e-05	0.000709771	not-significant	1.15656	0.000153145	0.00156614	up-regulated	1.14641	1.84932e-06	1.18932e-05	up-regulated	1.60598	2.38161e-10	2.89604e-09	up-regulated	1.27598	6.1233e-11	3.96095e-10	up-regulated	1.25193	5.9214e-07	3.06974e-06	up-regulated	1.17884	3.84715e-06	1.93e-05	up-regulated
orf824	871224	871811	0.377103	0.111914	0.432414	not-significant	0.672458	0.00333017	0.0159151	not-significant	1.00156	0.00015855	0.00160825	up-regulated	0.944595	3.6026e-05	0.000170015	not-significant	0.555121	0.0646233	0.131723	not-significant	0.235656	0.302723	0.404938	not-significant	0.19562	0.447342	0.565294	not-significant	0.457427	0.0731741	0.135936	not-significant
orf825	871940	872308	0.484388	0.238079	0.61582	not-significant	1.25659	4.35e-07	1.33e-05	up-regulated	0.608209	0.164863	0.318592	not-significant	0.956038	0.000210811	0.000844995	not-significant	-0.477929	0.168078	0.282263	not-significant	0.0580524	0.836538	0.882118	not-significant	0.38182	0.299505	0.417579	not-significant	-0.0137077	0.970969	0.98091	not-significant
orf826	872747	873295	0.212992	0.305203	0.675645	not-significant	0.418697	0.0496671	0.12817	not-significant	-0.0288911	0.902684	0.949848	not-significant	0.139702	0.432327	0.561391	not-significant	-0.135694	0.582444	0.702205	not-significant	-0.169832	0.360949	0.467581	not-significant	-0.187849	0.391539	0.511504	not-significant	-0.297179	0.168204	0.273026	not-significant
orf827	873358	874140	0.401773	0.0200197	0.168906	not-significant	0.480152	0.00153942	0.00876868	not-significant	0.641615	0.000568386	0.0043887	not-significant	0.670336	1.57459e-06	1.02632e-05	not-significant	0.492381	0.0142646	0.0367495	not-significant	0.116123	0.476713	0.580847	not-significant	-0.0983734	0.56069	0.668394	not-significant	-0.0849446	0.62466	0.726943	not-significant
orf828	874215	874394	0.319056	0.324673	0.692558	not-significant	0.784077	5.49e-05	0.000660902	not-significant	0.832528	0.0006566	0.00492387	not-significant	0.880259	1.58867e-06	1.03085e-05	not-significant	0.451834	0.0818448	0.160005	not-significant	0.267059	0.170793	0.251832	not-significant	0.00613075	0.97641	0.983457	not-significant	-0.00523477	0.979202	0.985927	not-significant
orf829	874889	875620	-0.138521	0.538251	0.82768	not-significant	-0.295449	0.061825	0.150655	not-significant	-0.0497168	0.779439	0.877599	not-significant	0.486377	0.00453106	0.0127806	not-significant	0.402931	0.0783451	0.154655	not-significant	0.397101	0.0329929	0.0606924	not-significant	-0.203794	0.259157	0.374211	not-significant	-0.204462	0.319445	0.440352	not-significant
orf830	876297	877091	-0.493489	0.0594443	0.315541	not-significant	-0.863371	9.88e-07	2.43e-05	not-significant	-1.22464	1.42942e-07	5.26861e-06	down-regulated	-1.46885	1.16914e-19	7.93005e-18	down-regulated	-1.62849	2.67955e-10	3.20342e-09	down-regulated	-1.63353	6.56325e-18	7.54513e-17	down-regulated	-1.45713	1.49776e-11	1.41175e-10	down-regulated	-1.42501	1.00042e-12	1.22e-11	down-regulated
orf831	877488	878210	0.238448	0.201067	0.571936	not-significant	0.248683	0.12434	0.251964	not-significant	0.604094	0.000706727	0.00516109	not-significant	0.598197	0.0001525	0.000632888	not-significant	0.451641	0.0107464	0.0290023	not-significant	0.120323	0.42342	0.527851	not-significant	-0.323806	0.0691931	0.123411	not-significant	-0.211558	0.279459	0.400589	not-significant
orf832	878307	878933	0.255853	0.308074	0.678417	not-significant	0.19829	0.280785	0.451571	not-significant	0.531977	0.00823479	0.0344468	not-significant	0.662294	0.000239494	0.000946851	not-significant	0.401349	0.0599288	0.124115	not-significant	0.106681	0.540895	0.641378	not-significant	-0.305864	0.0806717	0.140605	not-significant	-0.290042	0.191933	0.302189	not-significant
orf833	879076	880323	0.315894	0.0779527	0.362445	not-significant	0.364473	0.0195876	0.0633752	not-significant	0.746147	0.00157193	0.00976398	not-significant	0.540013	0.000181945	0.000743712	not-significant	0.471459	0.0149014	0.0381877	not-significant	0.399495	0.0127387	0.0262528	not-significant	0.124097	0.519549	0.634291	not-significant	0.437224	0.0360942	0.075072	not-significant
orf834	880242	881006	-0.0199789	0.915468	0.981845	not-significant	-0.132167	0.405537	0.582443	not-significant	-0.0872575	0.657364	0.788796	not-significant	-0.0111945	0.932859	0.958244	not-significant	0.591144	0.000978456	0.0036497	not-significant	0.749495	2.52586e-06	9.92482e-06	not-significant	0.991396	1.28311e-08	8.37866e-08	not-significant	0.693105	5.00499e-05	0.000206779	not-significant
orf835	881531	882814	0.258736	0.360836	0.725692	not-significant	0.324447	0.0908526	0.20027	not-significant	0.0229024	0.94063	0.969924	not-significant	0.847752	1.75764e-05	9.00815e-05	not-significant	0.182744	0.534766	0.663934	not-significant	0.432017	0.00558804	0.0126007	not-significant	0.29649	0.108947	0.18155	not-significant	0.184178	0.457212	0.577448	not-significant
orf836	883578	884279	0.762648	0.00129396	0.026963	not-significant	0.218491	0.423157	0.597659	not-significant	-0.300011	0.243738	0.417485	not-significant	-0.478256	0.0378034	0.0802467	not-significant	-1.43073	2.14176e-08	1.98591e-07	down-regulated	-1.1949	1.07025e-09	6.21777e-09	down-regulated	-0.881745	2.76226e-05	0.000109435	not-significant	-1.02802	4.50508e-06	2.22e-05	down-regulated
orf837	884349	884558	0.90181	0.050892	0.291383	not-significant	-0.138856	0.756148	0.852551	not-significant	-0.998142	0.0890043	0.202174	not-significant	-0.49324	0.243006	0.364277	not-significant	-0.662727	0.175068	0.290823	not-significant	-0.99787	0.0276632	0.0520269	not-significant	-0.626817	0.247796	0.360871	not-significant	-1.13043	0.0164742	0.03847	down-regulated
orf838	884639	885400	0.868667	0.00297104	0.0458468	not-significant	0.482299	0.0508457	0.130302	not-significant	0.081489	0.813088	0.899683	not-significant	0.728504	0.000388657	0.00145696	not-significant	0.752491	0.00844697	0.0236049	not-significant	0.617404	0.00352242	0.00824306	not-significant	0.739317	0.00207762	0.00566877	not-significant	0.224568	0.355994	0.47891	not-significant
orf839	885627	887063	0.285292	0.10863	0.425401	not-significant	0.256409	0.122922	0.250087	not-significant	0.28663	0.217519	0.385593	not-significant	0.329542	0.0462454	0.0949339	not-significant	0.187437	0.340347	0.481075	not-significant	0.143515	0.407194	0.512421	not-significant	-0.112448	0.526161	0.639974	not-significant	-0.423325	0.0369646	0.0764357	not-significant
orf840	887133	889853	-0.322512	0.0368059	0.23694	not-significant	-0.47583	0.00201698	0.0107935	not-significant	-0.721162	7.69203e-06	0.000145887	not-significant	-0.724897	3.02165e-07	2.32983e-06	not-significant	-0.917832	6.88145e-08	5.94935e-07	not-significant	-0.978961	3.13414e-11	2.07697e-10	not-significant	-0.774235	6.10964e-06	2.6998e-05	not-significant	-0.714126	1.27548e-05	5.84e-05	not-significant
orf841	890327	890923	1.36876	0.173738	0.536199	not-significant	#N/A	#N/A	#N/A	#N/A	#N/A	#N/A	#N/A	#N/A	0.95362	0.1807	0.287018	not-significant	1.42135	0.17941	0.296163	not-significant	1.97607	0.0214304	0.0416667	up-regulated	0.189854	0.795333	0.860295	not-significant	0.62062	0.436169	0.55979	not-significant
orf842	891154	891789	-0.0213298	0.93187	0.983133	not-significant	-0.22356	0.28584	0.457681	not-significant	-0.342055	0.154263	0.30343	not-significant	0.174565	0.393301	0.523798	not-significant	-0.198127	0.499063	0.631582	not-significant	0.448852	0.0371664	0.0674818	not-significant	0.293555	0.243897	0.356656	not-significant	0.163596	0.520149	0.63531	not-significant
orf843	891974	893467	0.122614	0.688277	0.89731	not-significant	-0.285921	0.0835107	0.188386	not-significant	-0.601467	0.0159929	0.0573776	not-significant	-0.301875	0.0742265	0.140645	not-significant	0.0263642	0.906141	0.941998	not-significant	0.26981	0.139663	0.21307	not-significant	0.356648	0.0566675	0.104013	not-significant	-0.220188	0.286686	0.408252	not-significant
orf844	893536	894534	-0.148717	0.497953	0.810589	not-significant	-0.478387	0.00705717	0.028933	not-significant	-0.412097	0.079953	0.1878	not-significant	-0.460239	0.00594305	0.0161849	not-significant	-0.55331	0.00694635	0.019935	not-significant	-0.171821	0.316648	0.420194	not-significant	-0.0606096	0.762322	0.836508	not-significant	0.144026	0.448765	0.570777	not-significant
orf845	894706	895089	-0.00972571	0.981322	0.994823	not-significant	-0.336576	0.411787	0.587834	not-significant	-0.786536	0.154617	0.303714	not-significant	-0.683052	0.0645123	0.126204	not-significant	-0.234781	0.690032	0.792225	not-significant	0.0235663	0.957473	0.970006	not-significant	-0.551673	0.275456	0.390842	not-significant	0.662232	0.170789	0.276251	not-significant
orf846	895269	896240	-0.144788	0.704418	0.90305	not-significant	-0.273858	0.175079	0.324691	not-significant	-0.374909	0.166431	0.320778	not-significant	-0.439508	0.0194291	0.0449823	not-significant	-0.862542	0.0125944	0.0331488	not-significant	-0.52348	0.0130254	0.0268054	not-significant	-0.0179062	0.951893	0.966213	not-significant	-0.0292663	0.911308	0.941389	not-significant
orf847	896403	897863	-0.194694	0.326845	0.695346	not-significant	-0.755225	6.46e-05	0.000735605	not-significant	-0.424887	0.143612	0.288627	not-significant	-0.515045	0.00104368	0.00350396	not-significant	-0.647439	0.00104404	0.00385382	not-significant	-1.03686	5.56692e-13	4.29306e-12	down-regulated	-1.07397	1.40505e-07	7.97445e-07	down-regulated	-0.616736	0.000991572	0.00317049	not-significant
orf848	897863	898822	-0.465068	0.0230152	0.180229	not-significant	-0.793164	8.74e-05	0.000926045	not-significant	-0.64676	0.0344938	0.100723	not-significant	-0.419487	0.012567	0.0310138	not-significant	-0.0249486	0.908433	0.943458	not-significant	0.860267	8.09276e-05	0.000254898	not-significant	1.46178	6.77061e-09	4.5831e-08	up-regulated	1.7695	7.74874e-16	1.26e-14	up-regulated
orf849	898819	900051	-0.472041	0.0832673	0.374571	not-significant	-0.555139	0.0321765	0.0926784	not-significant	-0.690668	0.0504558	0.133196	not-significant	-0.536676	0.0108073	0.0273713	not-significant	-0.457284	0.108877	0.201557	not-significant	0.841964	0.00153149	0.00386349	not-significant	1.52863	8.0904e-08	4.74377e-07	up-regulated	1.7299	6.16274e-08	4.16e-07	up-regulated
orf850	900067	900960	-0.0541573	0.80297	0.935182	not-significant	-0.112939	0.616762	0.753265	not-significant	-0.66921	0.0112681	0.0441128	not-significant	-0.335793	0.120426	0.207778	not-significant	-0.570565	0.0451282	0.0976936	not-significant	0.435997	0.0915921	0.147954	not-significant	1.11622	1.85433e-05	7.54331e-05	up-regulated	1.02657	0.000108419	0.000420494	up-regulated
orf851	901032	902567	0.22381	0.242881	0.620556	not-significant	-0.132624	0.462525	0.63145	not-significant	0.0178369	0.940066	0.969598	not-significant	-0.120716	0.44913	0.576826	not-significant	0.124768	0.544294	0.673572	not-significant	-0.157188	0.351778	0.457839	not-significant	-0.356023	0.0325232	0.0649091	not-significant	-0.199089	0.288377	0.409369	not-significant
orf852	902652	902891	#N/A	#N/A	#N/A	#N/A	#N/A	#N/A	#N/A	#N/A	#N/A	#N/A	#N/A	#N/A	1.08487	0.292252	0.418771	not-significant	-0.0344954	0.978119	0.987633	not-significant	0.00228505	0.998439	0.998669	not-significant	-0.815763	0.444753	0.563083	not-significant	-0.388206	0.756462	0.82737	not-significant
orf853	903053	906379	2.75841	2.18605e-28	4.77594e-26	up-regulated	1.2846	3.2e-07	1.02e-05	up-regulated	0.211857	0.45595	0.632598	not-significant	-0.291782	0.119186	0.206048	not-significant	-0.975182	3.25925e-06	2.07655e-05	not-significant	-1.26768	4.44688e-13	3.4539e-12	down-regulated	-1.40276	6.02444e-12	5.99764e-11	down-regulated	-0.454092	0.0525955	0.102935	not-significant
orf854	907348	907641	#N/A	#N/A	#N/A	#N/A	#N/A	#N/A	#N/A	#N/A	#N/A	#N/A	#N/A	#N/A	0.567682	0.752852	0.83648	not-significant	#N/A	#N/A	#N/A	#N/A	#N/A	#N/A	#N/A	#N/A	#N/A	#N/A	#N/A	#N/A	#N/A	#N/A	#N/A	#N/A
orf855	907834	908202	#N/A	#N/A	#N/A	#N/A	#N/A	#N/A	#N/A	#N/A	#N/A	#N/A	#N/A	#N/A	0.223566	0.826084	0.887412	not-significant	2.3033	0.124799	0.224244	not-significant	1.51331	0.153863	0.231221	not-significant	-1.47391	0.261579	0.376684	not-significant	-0.547585	0.659605	0.752695	not-significant
orf856	908964	910469	#N/A	#N/A	#N/A	#N/A	#N/A	#N/A	#N/A	#N/A	#N/A	#N/A	#N/A	#N/A	1.82499	0.632069	0.74097	not-significant	5.78097	0.140255	0.245749	not-significant	#N/A	#N/A	#N/A	#N/A	1.67387	0.231509	0.341954	not-significant	#N/A	#N/A	#N/A	#N/A
orf857	910619	911212	#N/A	#N/A	#N/A	#N/A	#N/A	#N/A	#N/A	#N/A	#N/A	#N/A	#N/A	#N/A	3.4407	0.0567538	0.113546	not-significant	#N/A	#N/A	#N/A	#N/A	#N/A	#N/A	#N/A	#N/A	#N/A	#N/A	#N/A	#N/A	#N/A	#N/A	#N/A	#N/A
orf858	911556	912116	3.0615	7.16844e-06	0.00036736	up-regulated	#N/A	#N/A	#N/A	#N/A	#N/A	#N/A	#N/A	#N/A	-1.34746	0.162156	0.262951	not-significant	0.666261	0.523897	0.653873	not-significant	0.422725	0.649058	0.737744	not-significant	0.00599447	0.995111	0.995813	not-significant	1.3681	0.142355	0.239402	not-significant
orf859	912113	912922	5.19009	1.78275e-92	1.85005e-89	up-regulated	0.992972	0.187508	0.340445	not-significant	-0.685381	0.00744386	0.03193	not-significant	-0.55887	0.00335273	0.00978105	not-significant	-0.387656	0.164194	0.277306	not-significant	0.143445	0.49028	0.592835	not-significant	0.054512	0.803516	0.866721	not-significant	0.180468	0.396267	0.519218	not-significant
orf860	913122	920900	3.63889	1.88838e-40	6.53222e-38	up-regulated	0.936956	0.091463	0.201288	not-significant	-0.254048	0.353842	0.533477	not-significant	-0.226875	0.177543	0.282728	not-significant	-0.530466	0.00881255	0.0244659	not-significant	-0.381803	0.0103217	0.0217472	not-significant	-0.669389	0.000606845	0.00186935	not-significant	-0.206499	0.338632	0.460666	not-significant
orf861	922075	923151	0.309509	0.222869	0.599177	not-significant	-0.169162	0.359427	0.536831	not-significant	0.463498	0.170788	0.325497	not-significant	0.118819	0.475848	0.60364	not-significant	-0.47847	0.0634954	0.129921	not-significant	-0.527104	0.00687322	0.0151365	not-significant	-0.778603	0.000325616	0.00105182	not-significant	-0.321544	0.197992	0.309421	not-significant
orf862	923429	924199	0.496956	0.0181665	0.16252	not-significant	-0.0319889	0.884821	0.93086	not-significant	-0.0203458	0.917999	0.956688	not-significant	0.296493	0.0589828	0.116968	not-significant	0.782479	0.000202314	0.000916011	not-significant	0.755807	2.28721e-06	9.09428e-06	not-significant	0.64272	0.000600584	0.00185274	not-significant	0.419312	0.0238494	0.0529806	not-significant
orf863	924662	925006	0.238814	0.27585	0.653301	not-significant	0.160652	0.391655	0.568634	not-significant	0.641985	0.0336012	0.0986326	not-significant	0.638478	0.00064685	0.00229873	not-significant	0.796006	0.000645394	0.00252	not-significant	0.524319	0.0223323	0.0430744	not-significant	0.142899	0.512922	0.629091	not-significant	-0.0549069	0.816658	0.872816	not-significant
orf864	925085	926299	0.271719	0.302609	0.67425	not-significant	0.115551	0.662767	0.785623	not-significant	-0.00822561	0.982248	0.99116	not-significant	0.272211	0.121748	0.20931	not-significant	1.32743	2.08655e-09	2.24251e-08	up-regulated	1.50923	1.66168e-19	2.16268e-18	up-regulated	1.23193	2.45618e-09	1.80021e-08	up-regulated	0.939379	9.16163e-05	0.000360267	not-significant
orf865	926402	926863	0.603546	0.0217608	0.174978	not-significant	1.28477	8.69e-07	2.18e-05	up-regulated	1.21385	0.000611503	0.00461225	up-regulated	1.17125	6.46367e-11	1.10468e-09	up-regulated	4.37839	1.84606e-79	9.82104e-77	up-regulated	3.88312	2.54316e-52	2.16119e-50	up-regulated	2.71099	1.12709e-05	4.73232e-05	up-regulated	2.39834	8.7596e-42	8.26e-40	up-regulated
orf866	927213	928586	0.470656	0.101328	0.409952	not-significant	0.480786	0.025506	0.077125	not-significant	0.347657	0.220815	0.389844	not-significant	0.712573	0.000993556	0.0033643	not-significant	0.949261	0.000475749	0.0019339	not-significant	1.5532	2.11149e-15	2.04725e-14	up-regulated	2.36323	1.50532e-28	5.51646e-27	up-regulated	2.15083	7.3625e-21	1.75e-19	up-regulated
orf867	928883	929713	0.180755	0.39107	0.744799	not-significant	0.282988	0.0855714	0.191916	not-significant	0.298014	0.132676	0.272985	not-significant	0.805456	1.54133e-06	1.00919e-05	not-significant	1.08812	2.62332e-07	2.05531e-06	up-regulated	0.797606	4.85147e-06	1.84928e-05	not-significant	0.365001	0.0448618	0.0855757	not-significant	0.436641	0.0359011	0.0748661	not-significant
orf868	929899	930828	-0.593353	0.0544094	0.302348	not-significant	-0.405838	0.121744	0.247938	not-significant	-0.256943	0.489691	0.661329	not-significant	-0.21926	0.430768	0.560876	not-significant	-0.416075	0.233413	0.362631	not-significant	-0.662786	0.015171	0.0306676	not-significant	-1.21447	1.99692e-05	8.07698e-05	down-regulated	-0.811715	0.00380835	0.0106238	not-significant
orf869	930821	931279	#N/A	#N/A	#N/A	#N/A	#N/A	#N/A	#N/A	#N/A	#N/A	#N/A	#N/A	#N/A	-0.237945	0.836162	0.894255	not-significant	-0.216866	0.87307	0.919675	not-significant	0.00320956	0.99761	0.998071	not-significant	#N/A	#N/A	#N/A	#N/A	#N/A	#N/A	#N/A	#N/A
orf870	931291	931746	#N/A	#N/A	#N/A	#N/A	#N/A	#N/A	#N/A	#N/A	#N/A	#N/A	#N/A	#N/A	0.364868	0.730796	0.817626	not-significant	-0.953417	0.375426	0.515684	not-significant	-1.64903	0.147918	0.223684	not-significant	-0.878375	0.3776	0.49773	not-significant	-3.06037	0.0275062	0.0595454	not-significant
orf871	931758	932213	-0.290039	0.663664	0.886073	not-significant	#N/A	#N/A	#N/A	#N/A	#N/A	#N/A	#N/A	#N/A	-0.704373	0.259591	0.382904	not-significant	-1.33204	0.148444	0.256821	not-significant	-1.16308	0.0512525	0.089244	not-significant	-1.05648	0.135155	0.219375	not-significant	-0.92359	0.205389	0.319101	not-significant
orf872	932225	932680	0.338895	0.706905	0.903159	not-significant	#N/A	#N/A	#N/A	#N/A	#N/A	#N/A	#N/A	#N/A	-0.512106	0.499531	0.624843	not-significant	-0.333775	0.735939	0.82512	not-significant	-0.477182	0.535446	0.635787	not-significant	-2.50335	0.0182422	0.0390274	down-regulated	-0.767539	0.418194	0.540645	not-significant
orf873	932753	932854	-0.519001	0.740601	0.915127	not-significant	-0.284114	0.316344	0.490497	not-significant	-1.09403	0.000183636	0.00182561	down-regulated	-1.12396	3.22094e-05	0.000154328	down-regulated	-1.25834	0.000134098	0.000639105	down-regulated	-1.2866	1.45267e-06	5.93213e-06	down-regulated	-1.06572	0.000619915	0.00190684	down-regulated	-1.26144	9.96391e-05	0.00038929	down-regulated
orf874	932900	934426	0.00961542	0.962774	0.991716	not-significant	-0.422848	0.0299438	0.087802	not-significant	-0.120361	0.619871	0.761863	not-significant	-0.217454	0.197697	0.307774	not-significant	-0.306396	0.232394	0.361303	not-significant	0.0413372	0.827053	0.874772	not-significant	-0.0529609	0.808577	0.870664	not-significant	-0.115617	0.597142	0.703212	not-significant
orf875	934660	935388	-0.0679089	0.703968	0.90305	not-significant	0.158291	0.405445	0.582443	not-significant	0.207581	0.357496	0.53762	not-significant	0.453998	0.00342135	0.00996783	not-significant	-0.134657	0.458096	0.594203	not-significant	-0.398497	0.00845375	0.018201	not-significant	-0.487128	0.00713199	0.0171677	not-significant	-0.540124	0.00119874	0.00375092	not-significant
orf876	935398	936039	0.339279	0.179854	0.547342	not-significant	0.587402	0.00991231	0.0373964	not-significant	0.476418	0.0607068	0.154314	not-significant	0.964488	9.56761e-07	6.67733e-06	not-significant	0.946592	0.000120388	0.000580922	not-significant	0.690776	0.000151679	0.000456194	not-significant	0.483467	0.012563	0.0282569	not-significant	0.157339	0.519752	0.63517	not-significant
orf877	936121	936675	0.212043	0.758462	0.922465	not-significant	0.651643	0.217842	0.377488	not-significant	#N/A	#N/A	#N/A	#N/A	1.31644	0.0153969	0.0369066	up-regulated	0.112859	0.883521	0.92549	not-significant	0.912354	0.0792747	0.130737	not-significant	0.673053	0.291694	0.409103	not-significant	0.40758	0.504554	0.622694	not-significant
orf878	936720	937142	1.24934	0.0865249	0.382882	not-significant	0.897431	0.171685	0.319855	not-significant	#N/A	#N/A	#N/A	#N/A	0.733612	0.263257	0.386996	not-significant	0.626527	0.404213	0.543377	not-significant	0.642213	0.281171	0.382754	not-significant	0.368552	0.606479	0.708281	not-significant	0.446391	0.500709	0.618848	not-significant
orf879	937200	938747	0.635103	0.0941345	0.397106	not-significant	0.311614	0.274508	0.444841	not-significant	0.841803	0.042587	0.116727	not-significant	1.5806	2.46394e-06	1.54343e-05	up-regulated	0.817811	0.0188321	0.0463292	not-significant	0.845546	0.00883635	0.0188933	not-significant	0.228279	0.485576	0.601627	not-significant	0.166249	0.621726	0.72492	not-significant
orf880	938796	939608	0.293551	0.241127	0.618614	not-significant	0.0116996	0.960479	0.978653	not-significant	-0.277571	0.409659	0.589735	not-significant	-0.297935	0.169882	0.273132	not-significant	-0.356856	0.24745	0.377336	not-significant	-0.119726	0.64179	0.731208	not-significant	-0.313463	0.279482	0.39563	not-significant	-0.60194	0.0503114	0.099289	not-significant
orf881	939686	939758	#N/A	#N/A	#N/A	#N/A	#N/A	#N/A	#N/A	#N/A	#N/A	#N/A	#N/A	#N/A	#N/A	#N/A	#N/A	#N/A	#N/A	#N/A	#N/A	#N/A	#N/A	#N/A	#N/A	#N/A	#N/A	#N/A	#N/A	#N/A	#N/A	#N/A	#N/A	#N/A
orf882	940046	940825	0.140537	0.616572	0.866518	not-significant	-0.352146	0.043202	0.115975	not-significant	-0.0288303	0.885622	0.940507	not-significant	0.00636481	0.968146	0.978633	not-significant	0.69111	0.00130291	0.00467947	not-significant	0.888224	9.73139e-08	4.62962e-07	not-significant	1.5606	2.56169e-13	2.88088e-12	up-regulated	0.749817	4.40615e-05	0.000183415	not-significant
orf883	940848	942338	0.0492584	0.825436	0.944689	not-significant	-0.330933	0.044008	0.117364	not-significant	-0.273161	0.233067	0.404349	not-significant	-0.218567	0.147746	0.244702	not-significant	0.0074785	0.972203	0.984229	not-significant	0.730814	9.71396e-06	3.5438e-05	not-significant	0.839479	7.87286e-06	3.4081e-05	not-significant	0.67417	0.000696466	0.00232137	not-significant
orf884	942656	943636	0.290788	0.330244	0.695346	not-significant	0.331854	0.169833	0.317751	not-significant	0.350891	0.316209	0.497154	not-significant	0.635164	0.00901043	0.0232685	not-significant	0.855383	0.00937572	0.0256777	not-significant	0.980374	7.9885e-05	0.000251981	not-significant	0.796411	0.00304454	0.00794497	not-significant	0.725156	0.00733144	0.0189332	not-significant
orf885	943608	943760	-1.55249	0.0474303	0.278083	not-significant	0.549216	0.450199	0.622351	not-significant	#N/A	#N/A	#N/A	#N/A	-0.171438	0.776783	0.853159	not-significant	0.468525	0.596619	0.715069	not-significant	1.30124	0.0505453	0.0882608	not-significant	-0.326179	0.656764	0.754689	not-significant	0.945418	0.265453	0.385857	not-significant
orf886	943896	944141	#N/A	#N/A	#N/A	#N/A	#N/A	#N/A	#N/A	#N/A	#N/A	#N/A	#N/A	#N/A	1.73952	0.046148	0.0948076	not-significant	2.65318	0.0581354	0.121286	not-significant	1.86411	0.285634	0.387523	not-significant	#N/A	#N/A	#N/A	#N/A	#N/A	#N/A	#N/A	#N/A
orf887	944138	944635	0.714754	0.0491524	0.285759	not-significant	0.0747874	0.83466	0.902956	not-significant	0.40372	0.414431	0.594426	not-significant	0.873764	0.00134383	0.00436646	not-significant	1.8105	5.74294e-06	3.50674e-05	up-regulated	1.01371	0.0031402	0.00739655	up-regulated	1.15661	0.00246432	0.0065803	up-regulated	1.03822	0.00746401	0.0192055	up-regulated
orf888	944790	954155	-0.00658335	0.969237	0.993143	not-significant	-0.0672401	0.66032	0.784458	not-significant	-0.59959	0.00614637	0.0276339	not-significant	-0.546112	0.000353176	0.00134133	not-significant	-1.36434	6.73173e-11	8.81545e-10	down-regulated	-1.85594	1.60648e-36	5.90041e-35	down-regulated	-1.45792	2.95931e-15	3.99366e-14	down-regulated	-1.05102	1.37352e-11	1.46e-10	down-regulated
orf889	954456	956141	-0.0778848	0.766025	0.926236	not-significant	-0.268761	0.142674	0.278299	not-significant	-0.395438	0.127612	0.26492	not-significant	-0.490458	0.00232385	0.00710459	not-significant	-0.891878	5.49063e-05	0.000284059	not-significant	-0.962951	7.11632e-08	3.4422e-07	not-significant	-1.03022	2.71693e-07	1.48644e-06	down-regulated	-0.900367	1.61515e-05	7.22e-05	not-significant
orf890	956746	957612	-0.17332	0.420772	0.767322	not-significant	-0.253629	0.127944	0.257344	not-significant	-0.0443289	0.858643	0.925683	not-significant	-0.0642248	0.695065	0.790484	not-significant	-0.0426398	0.844324	0.899035	not-significant	-0.451776	0.0043149	0.00996313	not-significant	-0.645296	0.000781551	0.00234797	not-significant	-0.522533	0.0129924	0.0314113	not-significant
orf891	957856	958290	-0.0242567	0.894053	0.973561	not-significant	0.315074	0.0333801	0.095268	not-significant	0.299226	0.0825637	0.192124	not-significant	0.674071	1.76552e-05	9.03786e-05	not-significant	0.902221	7.56662e-07	5.43979e-06	not-significant	0.379099	0.00644277	0.0143048	not-significant	0.0654643	0.697703	0.787975	not-significant	0.0274361	0.874545	0.91642	not-significant
orf892	958325	959245	0.101086	0.572576	0.846757	not-significant	0.581322	0.00155743	0.00884647	not-significant	0.8279	6.03219e-05	0.000772713	not-significant	0.923664	2.62001e-09	3.30624e-08	not-significant	0.75657	0.00055172	0.00219246	not-significant	0.608033	0.000326366	0.000926306	not-significant	0.400013	0.0442237	0.0844922	not-significant	0.443579	0.0121634	0.0296947	not-significant
orf893	959468	961081	0.332302	0.0901164	0.388043	not-significant	0.333836	0.0386748	0.107219	not-significant	0.532011	0.00262807	0.0143638	not-significant	0.376084	0.00900624	0.0232685	not-significant	0.68479	0.000320662	0.00137297	not-significant	0.302688	0.0399885	0.0718533	not-significant	0.0313038	0.854456	0.901537	not-significant	0.102222	0.556334	0.667947	not-significant
orf894	961124	961630	0.311958	0.330892	0.695346	not-significant	0.248425	0.279385	0.449647	not-significant	0.0382226	0.858715	0.925683	not-significant	0.236315	0.304606	0.432405	not-significant	0.684245	0.00140777	0.00500123	not-significant	0.171937	0.440433	0.544603	not-significant	-0.0584481	0.754867	0.830686	not-significant	-0.515062	0.0482487	0.0958932	not-significant
orf895	962001	963239	0.264972	0.594315	0.855113	not-significant	-0.246811	0.49873	0.660695	not-significant	-0.343022	0.473812	0.647721	not-significant	0.129129	0.694309	0.790039	not-significant	0.650721	0.156901	0.267751	not-significant	0.281992	0.483938	0.587339	not-significant	0.156155	0.736617	0.818015	not-significant	-0.0160686	0.972151	0.981193	not-significant
orf896	963312	963656	#N/A	#N/A	#N/A	#N/A	#N/A	#N/A	#N/A	#N/A	#N/A	#N/A	#N/A	#N/A	#N/A	#N/A	#N/A	#N/A	#N/A	#N/A	#N/A	#N/A	#N/A	#N/A	#N/A	#N/A	#N/A	#N/A	#N/A	#N/A	#N/A	#N/A	#N/A	#N/A
orf897	963708	964223	#N/A	#N/A	#N/A	#N/A	#N/A	#N/A	#N/A	#N/A	#N/A	#N/A	#N/A	#N/A	0.166836	0.901024	0.938688	not-significant	1.89494	0.192389	0.312641	not-significant	0.0829297	0.936155	0.954538	not-significant	-0.500553	0.654316	0.7533	not-significant	-0.53769	0.627998	0.729567	not-significant
orf898	964240	965433	-0.341433	0.697128	0.901708	not-significant	#N/A	#N/A	#N/A	#N/A	#N/A	#N/A	#N/A	#N/A	1.03379	0.239068	0.359472	not-significant	0.945849	0.333051	0.474703	not-significant	0.130612	0.869559	0.90702	not-significant	0.149571	0.844852	0.894958	not-significant	-0.356073	0.726283	0.8046	not-significant
orf899	965543	966529	-0.140776	0.445647	0.784672	not-significant	0.279259	0.0980905	0.212351	not-significant	0.446838	0.0144981	0.0535389	not-significant	0.239075	0.1297	0.220709	not-significant	0.167323	0.381746	0.521577	not-significant	-0.363333	0.0244542	0.0468103	not-significant	-0.585296	0.00193853	0.00534069	not-significant	-0.524956	0.00810005	0.0206418	not-significant
orf900	966717	967523	-0.143281	0.620682	0.868144	not-significant	-0.569429	0.00101856	0.0064125	not-significant	-0.416231	0.183762	0.342865	not-significant	-0.83255	5.5869e-06	3.23802e-05	not-significant	-0.718342	0.0032721	0.0103232	not-significant	-0.931373	3.83898e-07	1.68402e-06	not-significant	-1.03097	6.746e-06	2.96189e-05	down-regulated	-0.849575	0.0011332	0.00358331	not-significant
orf901	968041	969354	0.180916	0.346842	0.711334	not-significant	0.189346	0.219482	0.379843	not-significant	0.421534	0.0707977	0.173095	not-significant	0.243335	0.117196	0.203215	not-significant	0.477429	0.0206798	0.0501787	not-significant	0.237021	0.168236	0.249107	not-significant	0.164018	0.408157	0.529309	not-significant	0.110866	0.575708	0.68443	not-significant
orf902	969396	970835	0.062837	0.709973	0.904247	not-significant	0.439337	0.0150127	0.0516069	not-significant	0.469624	0.0153889	0.0560341	not-significant	0.310263	0.0477914	0.0976754	not-significant	0.494283	0.00774723	0.0218649	not-significant	0.209105	0.219833	0.310952	not-significant	0.162539	0.395888	0.516233	not-significant	0.1609	0.400396	0.522894	not-significant
orf903	970924	971580	#N/A	#N/A	#N/A	#N/A	#N/A	#N/A	#N/A	#N/A	#N/A	#N/A	#N/A	#N/A	#N/A	#N/A	#N/A	#N/A	#N/A	#N/A	#N/A	#N/A	1.75936	0.159178	0.238135	not-significant	1.76839	0.162755	0.256629	not-significant	#N/A	#N/A	#N/A	#N/A
orf904	971580	972692	0.401232	0.540851	0.829972	not-significant	0.093729	0.884855	0.93086	not-significant	#N/A	#N/A	#N/A	#N/A	0.101566	0.86311	0.911045	not-significant	0.822585	0.236542	0.365815	not-significant	1.22753	0.008663	0.0185593	up-regulated	0.826645	0.0822272	0.142906	not-significant	0.720356	0.160775	0.263894	not-significant
orf905	973060	973413	0.00418765	0.994618	0.997984	not-significant	0.937611	0.00624752	0.0264355	not-significant	0.787374	0.0605008	0.153891	not-significant	1.5218	9.04201e-08	8.07252e-07	up-regulated	1.03338	0.00786708	0.022159	up-regulated	1.04924	0.00134751	0.00344548	up-regulated	0.945275	0.00805911	0.0190966	not-significant	0.782316	0.0414475	0.0843867	not-significant
orf906	973562	974347	-0.314412	0.248819	0.62562	not-significant	-0.185015	0.459991	0.62947	not-significant	-0.0858785	0.757636	0.865269	not-significant	0.384623	0.0761972	0.143726	not-significant	-0.365896	0.196342	0.317369	not-significant	-0.415454	0.0692237	0.116601	not-significant	-0.340508	0.216345	0.324517	not-significant	-0.296696	0.283998	0.405589	not-significant
orf907	974422	975027	0.100054	0.691728	0.898001	not-significant	0.135896	0.501574	0.663167	not-significant	0.232319	0.34279	0.523771	not-significant	0.449637	0.0149528	0.0360011	not-significant	0.590195	0.014376	0.0369916	not-significant	0.466523	0.0199782	0.0391336	not-significant	0.244963	0.309606	0.429407	not-significant	0.323222	0.172524	0.27844	not-significant
orf908	975028	976209	-0.669005	0.00151717	0.0299894	not-significant	-0.0250374	0.919147	0.95569	not-significant	1.00412	2.79455e-05	0.000431553	up-regulated	1.05549	1.01337e-11	2.06527e-10	up-regulated	1.85169	5.27798e-19	1.7387e-17	up-regulated	1.84895	4.39207e-29	1.0234e-27	up-regulated	1.46042	1.62217e-11	1.52563e-10	up-regulated	1.39879	6.43835e-14	8.9e-13	up-regulated
orf909	976610	977374	-0.509668	0.0248242	0.188039	not-significant	0.00560453	0.977876	0.988571	not-significant	0.773974	6.28625e-05	0.000794834	not-significant	1.18958	1.36823e-16	6.59941e-15	up-regulated	1.99535	3.48516e-19	1.18663e-17	up-regulated	1.59565	2.65753e-21	3.94444e-20	up-regulated	1.36003	8.63437e-16	1.21138e-14	up-regulated	1.27866	2.06634e-09	1.72e-08	up-regulated
orf910	977880	978887	-0.250256	0.27573	0.653301	not-significant	-0.474146	0.00310307	0.0151616	not-significant	-0.426448	0.0589134	0.150599	not-significant	-0.462089	0.0031634	0.00929116	not-significant	-0.547783	0.00815989	0.0229534	not-significant	-0.783044	2.04733e-06	8.20826e-06	not-significant	-0.996913	3.54741e-07	1.89686e-06	not-significant	-0.53393	0.0153301	0.0361163	not-significant
orf911	978972	981011	-0.112183	0.717319	0.905279	not-significant	0.401786	0.0886547	0.197242	not-significant	0.801255	0.00334131	0.0173597	not-significant	1.12665	4.35441e-10	6.42942e-09	up-regulated	1.36899	6.02798e-09	6.17465e-08	up-regulated	1.04928	8.42154e-11	5.3754e-10	up-regulated	0.867508	1.09419e-05	4.60992e-05	not-significant	0.909824	4.53473e-06	2.23e-05	not-significant
orf912	981230	981850	0.187883	0.496253	0.80941	not-significant	0.719577	7.57e-05	0.00083706	not-significant	1.96617	5.83984e-16	1.34213e-13	up-regulated	2.09423	4.0279e-35	8.32625e-33	up-regulated	2.67845	1.3033e-33	1.68086e-31	up-regulated	2.16564	7.94311e-27	1.63154e-25	up-regulated	1.60013	1.52513e-13	1.7714e-12	up-regulated	1.87724	2.28124e-18	4.5e-17	up-regulated
orf913	981999	982295	0.373625	0.353359	0.718664	not-significant	0.349543	0.304029	0.476841	not-significant	0.0230407	0.953085	0.976325	not-significant	0.191252	0.586254	0.701856	not-significant	0.357072	0.371089	0.512352	not-significant	-0.486168	0.165432	0.24571	not-significant	0.0653569	0.859924	0.905732	not-significant	-0.515631	0.252396	0.371587	not-significant
orf914	982296	982955	-0.197318	0.416898	0.765389	not-significant	0.126797	0.54446	0.698303	not-significant	-0.20478	0.372578	0.552433	not-significant	-0.642192	0.00172805	0.00545957	not-significant	-1.43532	5.15574e-06	3.18012e-05	down-regulated	-1.26091	9.52921e-09	5.0304e-08	down-regulated	-0.940001	0.000193441	0.000658251	not-significant	-1.01302	5.02536e-05	0.000207418	down-regulated
orf915	983136	984233	0.438129	0.0230966	0.180229	not-significant	0.412231	0.021088	0.0666913	not-significant	-0.00848595	0.966977	0.982511	not-significant	-0.038548	0.827269	0.887979	not-significant	-0.27972	0.173871	0.289173	not-significant	-0.157057	0.333693	0.43825	not-significant	-0.3515	0.0673643	0.120626	not-significant	-0.201161	0.29283	0.413884	not-significant
orf916	984385	984960	0.740425	0.00556636	0.0740576	not-significant	0.460536	0.0468849	0.122624	not-significant	0.108094	0.75246	0.862889	not-significant	0.646314	0.00749808	0.0198591	not-significant	0.666392	0.0189574	0.0465566	not-significant	0.887514	0.000334525	0.000948223	not-significant	0.616463	0.00987749	0.022845	not-significant	0.418207	0.0638508	0.12138	not-significant
orf917	984967	985335	0.378455	0.382703	0.741124	not-significant	0.750005	0.0415716	0.113013	not-significant	0.688357	0.0745393	0.179326	not-significant	0.472983	0.161824	0.262595	not-significant	1.35053	0.000562566	0.00222291	up-regulated	0.869763	0.00677879	0.0149741	not-significant	0.917391	0.0100042	0.0231004	not-significant	1.08242	0.00172185	0.00523713	up-regulated
orf918	985401	986471	-0.45163	0.0778573	0.362445	not-significant	-0.183665	0.350511	0.52622	not-significant	0.893143	0.000557613	0.00432718	not-significant	0.932223	2.17164e-07	1.74565e-06	not-significant	1.90418	1.61376e-20	6.18754e-19	up-regulated	1.6883	2.26376e-20	3.10478e-19	up-regulated	1.15882	1.00956e-10	8.83052e-10	up-regulated	1.25405	6.28364e-09	4.9e-08	up-regulated
orf919	986550	987611	0.457468	0.311987	0.679439	not-significant	0.0994837	0.723039	0.830302	not-significant	-0.553677	0.344465	0.525713	not-significant	-1.10756	7.05609e-06	3.96255e-05	down-regulated	-0.567384	0.0982995	0.185939	not-significant	-0.299315	0.227809	0.319936	not-significant	-0.754722	0.0123004	0.0277581	not-significant	-0.696355	0.0244444	0.054104	not-significant
orf920	987704	988567	0.266463	0.405102	0.760619	not-significant	-0.0571965	0.851692	0.912935	not-significant	-0.210484	0.581635	0.734435	not-significant	-0.439026	0.127331	0.21753	not-significant	-0.112274	0.76231	0.84248	not-significant	0.462832	0.108858	0.172249	not-significant	0.396529	0.249333	0.362488	not-significant	0.132191	0.699333	0.786032	not-significant
orf921	988864	989289	#N/A	#N/A	#N/A	#N/A	#N/A	#N/A	#N/A	#N/A	#N/A	#N/A	#N/A	#N/A	3.23023	0.0817268	0.151808	not-significant	#N/A	#N/A	#N/A	#N/A	0.606026	0.603682	0.699374	not-significant	#N/A	#N/A	#N/A	#N/A	#N/A	#N/A	#N/A	#N/A
orf922	989350	989592	0.0703176	0.938814	0.985573	not-significant	#N/A	#N/A	#N/A	#N/A	#N/A	#N/A	#N/A	#N/A	-0.554811	0.550961	0.671157	not-significant	0.494818	0.668102	0.774358	not-significant	0.514484	0.683433	0.765492	not-significant	-0.33892	0.699714	0.788941	not-significant	-0.104729	0.916081	0.945036	not-significant
orf923	989701	989928	#N/A	#N/A	#N/A	#N/A	#N/A	#N/A	#N/A	#N/A	#N/A	#N/A	#N/A	#N/A	-1.7351	0.118225	0.204712	not-significant	-0.556438	0.628222	0.742286	not-significant	0.327458	0.678063	0.761357	not-significant	0.12612	0.892272	0.926263	not-significant	1.12029	0.183095	0.291509	not-significant
orf924	990197	990688	-0.321313	0.13822	0.483771	not-significant	-0.699478	0.000710933	0.00487583	not-significant	-0.771284	0.00233653	0.0131161	not-significant	-0.398941	0.0238797	0.0538534	not-significant	-0.538457	0.0207999	0.0504126	not-significant	-0.604585	0.00170517	0.00424969	not-significant	-0.455076	0.0487867	0.0918478	not-significant	-0.611789	0.0055459	0.0147705	not-significant
orf925	990837	993107	-0.300717	0.232844	0.613283	not-significant	-0.554163	0.000713963	0.00488014	not-significant	-0.541249	0.0351983	0.101866	not-significant	-0.524375	0.000420355	0.00156505	not-significant	-0.344989	0.137522	0.242496	not-significant	-0.568588	0.00031412	0.000895656	not-significant	-0.766514	0.000124168	0.000433364	not-significant	-0.575567	0.00946895	0.0238014	not-significant
orf926	993245	994708	-0.352735	0.109619	0.427659	not-significant	-0.367351	0.0163601	0.0552508	not-significant	-0.0335821	0.887811	0.942063	not-significant	0.10691	0.471829	0.600296	not-significant	0.381948	0.0457401	0.0986669	not-significant	0.0754137	0.625668	0.716608	not-significant	-0.153139	0.363276	0.483639	not-significant	-0.0237816	0.901835	0.935024	not-significant
orf927	994717	996432	-0.0508819	0.763407	0.924957	not-significant	0.0289667	0.835658	0.903169	not-significant	-0.0275001	0.861817	0.927325	not-significant	-0.0681402	0.631892	0.740963	not-significant	-0.0468968	0.782923	0.858856	not-significant	-0.218772	0.121498	0.189398	not-significant	-0.164278	0.310248	0.429877	not-significant	-0.202378	0.252373	0.371587	not-significant
orf928	996943	998283	0.0436395	0.890281	0.972051	not-significant	-0.806001	0.000580592	0.00417185	not-significant	-1.08868	0.000354389	0.00304308	down-regulated	-1.10573	1.58022e-10	2.55009e-09	down-regulated	-1.59193	6.87541e-15	1.4486e-13	down-regulated	-1.18066	5.39295e-12	3.81289e-11	down-regulated	-0.781316	1.74962e-05	7.17226e-05	not-significant	-0.924019	1.66214e-06	8.75e-06	not-significant
orf929	998546	999088	-0.246231	0.311938	0.679439	not-significant	-0.446612	0.0514883	0.130675	not-significant	-0.302789	0.29764	0.4762	not-significant	-0.14908	0.462988	0.590258	not-significant	-0.221781	0.435639	0.572423	not-significant	0.251389	0.261955	0.360188	not-significant	0.678262	0.00253221	0.00672356	not-significant	0.74604	0.00121937	0.00381268	not-significant
orf930	999221	999385	-0.0136901	0.967751	0.992443	not-significant	0.396408	0.532339	0.689059	not-significant	0.0626604	0.824439	0.905454	not-significant	0.0619218	0.901863	0.939297	not-significant	-0.385941	0.259939	0.392026	not-significant	0.159561	0.733016	0.805296	not-significant	0.436519	0.14367	0.231254	not-significant	0.422247	0.458931	0.578483	not-significant
orf931	999530	1000870	0.714328	0.000234415	0.00720781	not-significant	0.220907	0.198621	0.354349	not-significant	0.0512984	0.768872	0.872744	not-significant	0.16343	0.218564	0.333962	not-significant	0.0621018	0.732286	0.822976	not-significant	0.0465683	0.73958	0.811067	not-significant	0.00107293	0.994904	0.995813	not-significant	0.113284	0.509843	0.62757	not-significant
orf932	1001385	1002479	0.820778	0.0392844	0.24745	not-significant	1.39538	4.64e-07	1.38e-05	up-regulated	1.05137	0.0133373	0.050153	not-significant	1.43034	4.55566e-08	4.36559e-07	up-regulated	1.5387	5.6474e-08	4.92527e-07	up-regulated	1.55072	1.56897e-09	8.94729e-09	up-regulated	1.20353	3.43782e-07	1.84756e-06	up-regulated	1.2772	2.65748e-06	1.36e-05	up-regulated
orf933	1002910	1004040	0.364998	0.365237	0.7282	not-significant	0.31287	0.305217	0.47835	not-significant	-0.0620789	0.891171	0.943582	not-significant	-0.16919	0.547084	0.668984	not-significant	0.712212	0.123669	0.222552	not-significant	2.36092	1.95691e-15	1.90162e-14	up-regulated	3.70751	6.54191e-28	2.33695e-26	up-regulated	3.56579	1.83155e-27	7.26e-26	up-regulated
orf934	1004187	1005257	0.58707	0.157945	0.516243	not-significant	0.495682	0.265433	0.434413	not-significant	1.16227	0.0171456	0.060241	not-significant	0.558749	0.129772	0.220744	not-significant	1.26669	0.00360655	0.0112533	up-regulated	2.79998	1.63653e-20	2.26605e-19	up-regulated	2.50235	1.43033e-12	1.49028e-11	up-regulated	2.6293	1.44548e-14	2.15e-13	up-regulated
orf935	1005553	1006506	0.724746	0.212655	0.584589	not-significant	0.446181	0.430818	0.603977	not-significant	1.57606	0.0278012	0.0866182	not-significant	1.17191	0.0288884	0.0631761	not-significant	2.42728	1.67266e-05	9.46653e-05	up-regulated	1.91055	8.72929e-05	0.000273358	up-regulated	1.21691	0.00464127	0.0116539	up-regulated	1.37494	0.00214723	0.00638004	up-regulated
orf936	1006780	1007562	0.318929	0.224321	0.602301	not-significant	0.432019	0.00571145	0.0246849	not-significant	0.690131	0.000105752	0.00118388	not-significant	0.59447	3.7849e-05	0.000177624	not-significant	1.02621	6.42337e-07	4.6493e-06	up-regulated	0.826807	5.13699e-09	2.78645e-08	not-significant	0.529028	0.00276863	0.00729662	not-significant	0.719549	3.91031e-05	0.000164272	not-significant
orf937	1007965	1009392	0.420238	0.165277	0.525773	not-significant	0.19964	0.293781	0.466721	not-significant	-0.00155157	0.994922	0.997475	not-significant	-0.172534	0.314231	0.441999	not-significant	0.101396	0.637861	0.749307	not-significant	-0.209561	0.178886	0.261747	not-significant	-0.451603	0.0124156	0.0279844	not-significant	-0.696278	0.000328537	0.00117339	not-significant
orf938	1009693	1010319	0.311691	0.133132	0.473954	not-significant	0.00724277	0.96812	0.982371	not-significant	0.159576	0.551028	0.711256	not-significant	0.152566	0.381761	0.511404	not-significant	0.290446	0.293894	0.430232	not-significant	0.214715	0.298977	0.40129	not-significant	0.258872	0.253693	0.36782	not-significant	0.228456	0.263144	0.383684	not-significant
orf939	1010316	1012475	0.337926	0.0770424	0.362445	not-significant	0.14361	0.424374	0.598242	not-significant	0.167529	0.527446	0.691985	not-significant	-0.100496	0.54819	0.669581	not-significant	0.0618724	0.806691	0.87673	not-significant	-0.0292971	0.881827	0.91541	not-significant	-0.0916802	0.647808	0.746904	not-significant	0.0520636	0.829043	0.880949	not-significant
orf940	1013415	1014608	#N/A	#N/A	#N/A	#N/A	#N/A	#N/A	#N/A	#N/A	#N/A	#N/A	#N/A	#N/A	#N/A	#N/A	#N/A	#N/A	#N/A	#N/A	#N/A	#N/A	#N/A	#N/A	#N/A	#N/A	#N/A	#N/A	#N/A	#N/A	#N/A	#N/A	#N/A	#N/A
orf941	1014592	1016028	-0.230887	0.266472	0.647237	not-significant	-0.0438717	0.793465	0.876432	not-significant	0.247546	0.224665	0.394105	not-significant	0.0859739	0.612597	0.724009	not-significant	0.0847703	0.693522	0.794818	not-significant	0.435876	0.016877	0.033832	not-significant	0.841251	0.000183895	0.000628408	not-significant	0.885367	1.70793e-05	7.6e-05	not-significant
orf942	1016021	1016776	0.198258	0.332234	0.695814	not-significant	-0.0353247	0.840519	0.907017	not-significant	0.122584	0.619191	0.761863	not-significant	-0.0110509	0.944956	0.963375	not-significant	0.261646	0.232436	0.361303	not-significant	0.590379	0.00107368	0.00278113	not-significant	1.00598	1.59828e-06	7.74717e-06	up-regulated	1.08122	8.00913e-07	4.52e-06	up-regulated
orf943	1016964	1017668	-0.266418	0.194913	0.563977	not-significant	-0.578938	0.00110453	0.0068373	not-significant	-0.960138	6.64042e-07	1.96546e-05	not-significant	-0.895543	3.12613e-07	2.40612e-06	not-significant	-1.22648	3.78079e-09	3.97309e-08	down-regulated	-0.616567	0.000868926	0.0022977	not-significant	-0.0459714	0.816469	0.875804	not-significant	-0.229765	0.286805	0.408252	not-significant
orf944	1017751	1019046	-0.495801	0.0203419	0.171277	not-significant	-0.390259	0.0548205	0.136782	not-significant	-0.708522	0.00429479	0.0210009	not-significant	-0.677941	3.41436e-05	0.000162341	not-significant	-1.24775	3.13893e-11	4.30945e-10	down-regulated	-1.62894	5.03083e-27	1.04324e-25	down-regulated	-1.16644	1.7194e-10	1.45646e-09	down-regulated	-0.960743	2.92205e-09	2.39e-08	not-significant
orf945	1019321	1020871	-0.272013	0.23604	0.615362	not-significant	-0.430564	0.0941261	0.205923	not-significant	-0.622403	0.0460001	0.123797	not-significant	-0.698238	0.000149103	0.000619978	not-significant	-1.5737	5.60746e-13	9.82113e-12	down-regulated	-1.7787	9.08088e-26	1.73377e-24	down-regulated	-1.56425	1.06165e-20	2.2342e-19	down-regulated	-1.21636	9.98492e-13	1.22e-11	down-regulated
orf946	1020950	1021675	-0.194369	0.374435	0.735022	not-significant	-0.28977	0.162261	0.307653	not-significant	-0.727989	0.00530918	0.0245742	not-significant	-0.991584	2.47373e-08	2.50313e-07	not-significant	-1.58499	1.88588e-16	4.61282e-15	down-regulated	-1.73994	7.69037e-32	1.94913e-30	down-regulated	-1.59493	1.50148e-18	2.73939e-17	down-regulated	-1.31823	4.21187e-12	4.8e-11	down-regulated
orf947	1021756	1023609	-0.0766206	0.796961	0.933475	not-significant	-0.594827	0.00533328	0.0233399	not-significant	-0.664057	0.0643197	0.161088	not-significant	-0.886091	6.0023e-06	3.43747e-05	not-significant	-1.34937	2.45482e-09	2.61848e-08	down-regulated	-1.4167	8.24595e-15	7.62003e-14	down-regulated	-1.5644	6.34474e-15	8.27346e-14	down-regulated	-1.15254	8.4151e-09	6.43e-08	down-regulated
orf948	1023656	1024600	-0.0902008	0.631853	0.870246	not-significant	-0.284213	0.105662	0.223584	not-significant	-0.154679	0.534559	0.697861	not-significant	-0.216206	0.272706	0.398056	not-significant	-0.511719	0.0263924	0.0614475	not-significant	-0.586807	7.87913e-05	0.000248893	not-significant	-1.18897	9.42039e-11	8.29112e-10	down-regulated	-0.73476	2.42316e-05	0.000105249	not-significant
orf949	1024992	1025702	0.112928	0.77836	0.928854	not-significant	0.639964	0.0430804	0.115725	not-significant	0.79136	0.0338072	0.0990884	not-significant	0.548184	0.0585375	0.116245	not-significant	1.295	0.00106422	0.00391135	up-regulated	0.544403	0.0752017	0.125307	not-significant	0.214639	0.531428	0.643985	not-significant	0.397567	0.266514	0.387002	not-significant
orf950	1026013	1027173	-0.225344	0.485956	0.805258	not-significant	0.15155	0.573753	0.720202	not-significant	0.127888	0.775765	0.875487	not-significant	-0.202206	0.479702	0.60693	not-significant	0.0491849	0.879786	0.922941	not-significant	0.0756169	0.781546	0.841877	not-significant	-0.139223	0.645054	0.743929	not-significant	-0.173704	0.55981	0.670798	not-significant
orf951	1027253	1028374	-0.132586	0.580149	0.850052	not-significant	0.110887	0.583137	0.728384	not-significant	0.411447	0.108238	0.234285	not-significant	0.283366	0.167761	0.270524	not-significant	0.0127985	0.956318	0.975164	not-significant	-0.182295	0.339338	0.444184	not-significant	0.106216	0.637575	0.737706	not-significant	0.374912	0.085866	0.155963	not-significant
orf952	1028594	1029925	-0.00693691	0.97802	0.994823	not-significant	-0.284735	0.133027	0.263851	not-significant	0.208486	0.349664	0.529715	not-significant	0.198717	0.272285	0.397842	not-significant	-0.247533	0.316057	0.455362	not-significant	-0.318922	0.159706	0.23876	not-significant	-0.659626	0.00490996	0.012249	not-significant	-0.352499	0.123395	0.213005	not-significant
orf953	1029959	1030204	0.635732	0.190971	0.561815	not-significant	-0.0636631	0.813945	0.892508	not-significant	0.206583	0.641598	0.776316	not-significant	-0.0655656	0.811538	0.878755	not-significant	-0.0945234	0.801132	0.872025	not-significant	-0.624809	0.064733	0.109548	not-significant	-1.20858	0.00065646	0.00200619	down-regulated	-0.464717	0.177145	0.283954	not-significant
orf954	1030317	1030389	#N/A	#N/A	#N/A	#N/A	#N/A	#N/A	#N/A	#N/A	#N/A	#N/A	#N/A	#N/A	#N/A	#N/A	#N/A	#N/A	#N/A	#N/A	#N/A	#N/A	#N/A	#N/A	#N/A	#N/A	#N/A	#N/A	#N/A	#N/A	#N/A	#N/A	#N/A	#N/A
orf955	1030770	1031468	-0.168853	0.777167	0.928854	not-significant	-0.136566	0.777169	0.865264	not-significant	-0.926019	0.0681274	0.168464	not-significant	-0.538121	0.184484	0.292067	not-significant	-0.710494	0.266476	0.398356	not-significant	-0.461563	0.356521	0.462762	not-significant	-0.738074	0.189901	0.292276	not-significant	-0.663147	0.247988	0.366625	not-significant
orf956	1031768	1032661	#N/A	#N/A	#N/A	#N/A	#N/A	#N/A	#N/A	#N/A	#N/A	#N/A	#N/A	#N/A	0.284655	0.665375	0.769828	not-significant	1.58802	0.191963	0.312306	not-significant	-0.0494325	0.961738	0.973417	not-significant	-1.57943	0.0665024	0.119302	not-significant	0.031705	0.976509	0.983929	not-significant
orf957	1032671	1032859	#N/A	#N/A	#N/A	#N/A	#N/A	#N/A	#N/A	#N/A	#N/A	#N/A	#N/A	#N/A	-0.983971	0.406334	0.538102	not-significant	#N/A	#N/A	#N/A	#N/A	-1.5838	0.398768	0.504012	not-significant	#N/A	#N/A	#N/A	#N/A	#N/A	#N/A	#N/A	#N/A
orf958	1032932	1033501	0.629166	0.306975	0.677435	not-significant	-0.736842	0.167267	0.315233	not-significant	-1.13391	0.0896124	0.203002	not-significant	-0.901108	0.0298026	0.0649789	not-significant	-1.44266	0.0284147	0.0655463	not-significant	-1.61465	0.0172666	0.0345331	down-regulated	-1.11753	0.18731	0.289337	not-significant	-1.59094	0.0453767	0.0911617	not-significant
orf959	1033853	1035859	-0.467147	0.0739636	0.35494	not-significant	-0.545368	0.00317576	0.0154311	not-significant	-0.520289	0.0810896	0.190052	not-significant	-0.896609	6.37223e-08	5.92331e-07	not-significant	-1.39782	9.62777e-13	1.61322e-11	down-regulated	-1.12634	1.33343e-11	9.11527e-11	down-regulated	-0.80321	1.92573e-05	7.81132e-05	not-significant	-0.503473	0.00550805	0.0147078	not-significant
orf960	1035942	1037192	-0.258006	0.375568	0.735022	not-significant	-0.369935	0.0429714	0.115662	not-significant	-0.205944	0.52701	0.691877	not-significant	-0.694103	3.70242e-05	0.00017413	not-significant	-0.99912	1.29238e-05	7.46317e-05	not-significant	-1.24456	4.65095e-13	3.60594e-12	down-regulated	-1.27011	3.47285e-10	2.85583e-09	down-regulated	-0.953518	1.10303e-05	5.11e-05	not-significant
orf961	1037263	1037511	-0.497688	0.00247934	0.041003	not-significant	-0.221636	0.140447	0.274879	not-significant	-0.430051	0.0211022	0.0705414	not-significant	-0.893898	2.05353e-10	3.26533e-09	not-significant	-1.13435	2.58476e-08	2.37085e-07	down-regulated	-1.44538	8.76075e-22	1.34166e-20	down-regulated	-1.1204	1.71993e-10	1.45646e-09	down-regulated	-1.00068	7.28616e-09	5.66e-08	down-regulated
orf962	1037984	1038703	0.24675	0.243525	0.620643	not-significant	-0.21457	0.399903	0.57674	not-significant	-0.961955	6.40656e-06	0.000126416	not-significant	-1.30842	4.03783e-16	1.77053e-14	down-regulated	-2.2459	1.87875e-27	1.37862e-25	down-regulated	-2.32474	1.21663e-43	6.8479e-42	down-regulated	-2.08924	5.17172e-32	2.44278e-30	down-regulated	-2.10315	3.73074e-26	1.3e-24	down-regulated
orf963	1039214	1039954	-0.0154881	0.922773	0.983054	not-significant	-0.0791974	0.675905	0.794705	not-significant	-0.009797	0.966106	0.982451	not-significant	-0.43845	0.00697352	0.0186061	not-significant	-0.954196	2.5485e-07	2.0086e-06	not-significant	-1.02732	3.22122e-12	2.30961e-11	down-regulated	-0.785575	2.44986e-06	1.16079e-05	not-significant	-0.123961	0.5032	0.621565	not-significant
orf964	1040333	1041817	0.0745443	0.727574	0.910657	not-significant	-0.131023	0.52695	0.684498	not-significant	0.0419025	0.873929	0.934905	not-significant	-0.331759	0.0356819	0.076416	not-significant	-0.162139	0.469978	0.606334	not-significant	0.238765	0.199433	0.2863	not-significant	0.12606	0.465455	0.582402	not-significant	-0.394852	0.0812928	0.148803	not-significant
orf965	1042195	1043034	-0.0848159	0.676359	0.892068	not-significant	-0.266558	0.124703	0.252245	not-significant	-0.12994	0.585465	0.737637	not-significant	-0.537685	0.00111422	0.00371778	not-significant	-0.00579737	0.979129	0.988184	not-significant	-0.147422	0.433926	0.538709	not-significant	-0.220687	0.289527	0.406332	not-significant	-0.239217	0.26934	0.390437	not-significant
orf966	1043142	1043684	0.39181	0.505953	0.814036	not-significant	-0.21606	0.688911	0.804818	not-significant	-0.354908	0.530922	0.695354	not-significant	-0.726771	0.144618	0.240532	not-significant	0.11871	0.848891	0.902544	not-significant	-0.142633	0.800505	0.855372	not-significant	0.0520489	0.92886	0.953304	not-significant	0.707697	0.277021	0.398493	not-significant
orf967	1043845	1044786	0.329624	0.506225	0.814146	not-significant	-0.285638	0.377636	0.555826	not-significant	-0.0981949	0.82702	0.90585	not-significant	-0.141392	0.595901	0.710466	not-significant	0.204458	0.602176	0.719299	not-significant	1.17238	6.10233e-05	0.000196344	up-regulated	1.62077	2.97254e-06	1.38708e-05	up-regulated	2.20543	4.79918e-10	4.37e-09	up-regulated
orf968	1044826	1045767	0.276784	0.167654	0.53003	not-significant	0.0846901	0.648166	0.776692	not-significant	0.0722814	0.737565	0.851053	not-significant	0.162622	0.277075	0.402807	not-significant	0.58225	0.00315634	0.0100174	not-significant	1.05786	3.63464e-11	2.394e-10	up-regulated	1.57405	7.1336e-16	1.01058e-14	up-regulated	1.31569	1.77285e-13	2.32e-12	up-regulated
orf969	1046174	1046371	0.316133	0.346473	0.711114	not-significant	-0.0581796	0.831514	0.902527	not-significant	-1.2611	5.81866e-06	0.000117183	down-regulated	-1.27119	2.44294e-11	4.75552e-10	down-regulated	-1.80369	5.01753e-12	7.62664e-11	down-regulated	-2.44768	1.96491e-29	4.60321e-28	down-regulated	-1.76331	2.3984e-16	3.54014e-15	down-regulated	-1.8926	1.63539e-14	2.39e-13	down-regulated
orf970	1046373	1047539	0.352247	0.246046	0.622388	not-significant	-0.0155169	0.948732	0.972019	not-significant	-0.808135	0.000668935	0.00496869	not-significant	-0.984086	1.57228e-08	1.65261e-07	not-significant	-1.41792	2.26458e-12	3.60976e-11	down-regulated	-1.66495	9.39305e-26	1.7855e-24	down-regulated	-1.18338	1.35084e-11	1.28754e-10	down-regulated	-1.14384	2.26781e-10	2.14e-09	down-regulated
orf971	1047729	1049105	0.401967	0.393177	0.746946	not-significant	0.10462	0.856151	0.915484	not-significant	#N/A	#N/A	#N/A	#N/A	0.0424787	0.936264	0.959019	not-significant	0.0561215	0.930478	0.957474	not-significant	-0.166992	0.718148	0.793386	not-significant	0.135853	0.766506	0.838933	not-significant	0.162044	0.745439	0.818556	not-significant
orf972	1049129	1050226	#N/A	#N/A	#N/A	#N/A	#N/A	#N/A	#N/A	#N/A	#N/A	#N/A	#N/A	#N/A	#N/A	#N/A	#N/A	#N/A	#N/A	#N/A	#N/A	#N/A	#N/A	#N/A	#N/A	#N/A	#N/A	#N/A	#N/A	#N/A	#N/A	#N/A	#N/A	#N/A
orf973	1050242	1051018	0.000499544	0.998286	0.999267	not-significant	-0.640082	0.00179299	0.00985419	not-significant	-0.570685	0.0274291	0.0856637	not-significant	-0.533172	0.0158255	0.0377574	not-significant	-0.350555	0.221173	0.348248	not-significant	-0.691733	0.0144798	0.0294488	not-significant	-0.476503	0.079357	0.138821	not-significant	-0.191906	0.496117	0.614247	not-significant
orf974	1051238	1052482	0.556591	0.0388144	0.24615	not-significant	0.195053	0.261053	0.428517	not-significant	0.110112	0.70282	0.82584	not-significant	-0.179457	0.262878	0.3867	not-significant	-0.400373	0.102124	0.191809	not-significant	-0.443212	0.0173347	0.0346534	not-significant	-0.840143	2.33223e-05	9.32671e-05	not-significant	-0.53341	0.0246733	0.054457	not-significant
orf975	1052528	1053241	0.0740314	0.715026	0.904352	not-significant	0.199067	0.301019	0.47407	not-significant	0.39066	0.106775	0.232148	not-significant	0.00615722	0.967984	0.978633	not-significant	-0.00766872	0.973385	0.985191	not-significant	0.0971231	0.619629	0.71176	not-significant	0.271586	0.154672	0.245615	not-significant	0.207967	0.277519	0.398518	not-significant
orf976	1054215	1054859	-0.454769	0.121101	0.451247	not-significant	-0.764035	0.000460879	0.00345829	not-significant	-0.80545	0.00654206	0.0291151	not-significant	-1.05984	3.15414e-08	3.14761e-07	down-regulated	-0.961471	5.45146e-05	0.000282599	not-significant	-0.489863	0.0198805	0.0390089	not-significant	-0.560701	0.00535919	0.013253	not-significant	-0.321065	0.170396	0.275752	not-significant
orf977	1054909	1055547	-0.301084	0.243859	0.620643	not-significant	-0.565192	0.00565727	0.0244767	not-significant	-0.601144	0.0258554	0.0822823	not-significant	-0.775689	2.78564e-05	0.000135497	not-significant	-0.8957	6.52502e-05	0.00033298	not-significant	-0.516591	0.00738327	0.0161128	not-significant	-0.425727	0.0558937	0.10277	not-significant	-0.318488	0.170403	0.275752	not-significant
orf978	1055992	1057185	#N/A	#N/A	#N/A	#N/A	#N/A	#N/A	#N/A	#N/A	#N/A	#N/A	#N/A	#N/A	#N/A	#N/A	#N/A	#N/A	#N/A	#N/A	#N/A	#N/A	#N/A	#N/A	#N/A	#N/A	#N/A	#N/A	#N/A	#N/A	#N/A	#N/A	#N/A	#N/A
orf979	1057461	1057910	-0.10481	0.681516	0.892702	not-significant	0.0414859	0.8264	0.901547	not-significant	-0.372252	0.0740233	0.178194	not-significant	-0.582036	0.000141318	0.000590434	not-significant	-0.922901	1.5891e-06	1.07304e-05	not-significant	-0.888415	5.25707e-09	2.84802e-08	not-significant	-0.678836	0.000245937	0.000821271	not-significant	-0.551841	0.00250901	0.00731667	not-significant
orf980	1058348	1060186	0.121383	0.555175	0.838927	not-significant	0.785254	1.91e-05	0.000284191	not-significant	0.281172	0.162662	0.315708	not-significant	0.218266	0.154233	0.252938	not-significant	-0.521603	0.00935646	0.0256414	not-significant	-0.579486	4.40493e-05	0.000144738	not-significant	-0.449062	0.00486066	0.0121545	not-significant	-0.441691	0.00925716	0.0233243	not-significant
orf981	1060614	1060751	-0.336442	0.816434	0.940871	not-significant	0.320586	0.865064	0.92124	not-significant	-0.123381	0.716248	0.834839	not-significant	-0.088386	0.668676	0.771385	not-significant	-0.135437	0.922061	0.952498	not-significant	0.340163	0.805185	0.858891	not-significant	-1.00826	0.174349	0.271287	not-significant	0.207678	0.534267	0.6475	not-significant
orf982	1060947	1062794	0.416032	0.023305	0.180574	not-significant	0.477662	0.0162101	0.0548474	not-significant	0.133847	0.425489	0.605605	not-significant	0.30226	0.0168306	0.0395783	not-significant	-0.0989397	0.654155	0.762554	not-significant	-0.136554	0.421629	0.526307	not-significant	-0.0288816	0.878273	0.916206	not-significant	-0.319915	0.0532833	0.104089	not-significant
orf983	1063763	1064710	0.570011	0.0362442	0.235445	not-significant	-0.208157	0.373958	0.552018	not-significant	-0.343315	0.181593	0.34077	not-significant	-0.472204	0.0131704	0.0323009	not-significant	-0.460855	0.081468	0.159562	not-significant	0.546629	0.0123167	0.0254384	not-significant	0.815213	0.000121645	0.00042631	not-significant	0.897584	0.000135045	0.000516214	not-significant
orf984	1065218	1067380	0.57673	0.0190085	0.167028	not-significant	0.297781	0.10086	0.216692	not-significant	0.256601	0.276196	0.452072	not-significant	0.293584	0.0609511	0.120158	not-significant	1.27873	3.58465e-09	3.77631e-08	up-regulated	1.21925	1.04882e-10	6.62623e-10	up-regulated	0.682102	0.000427495	0.00135114	not-significant	0.579891	0.00311841	0.00889806	not-significant
orf985	1067578	1068447	0.425332	0.0469202	0.27705	not-significant	0.766441	3.77e-05	0.000481903	not-significant	0.757827	0.00122922	0.00797767	not-significant	0.596262	0.00053583	0.00193675	not-significant	1.78974	2.27574e-15	5.1519e-14	up-regulated	1.40123	9.38272e-21	1.32028e-19	up-regulated	0.842984	7.51714e-05	0.000272486	not-significant	0.784316	3.43435e-05	0.000145428	not-significant
orf986	1068553	1069701	0.41156	0.02576	0.192022	not-significant	0.589767	0.00163737	0.00919776	not-significant	0.905825	2.68135e-06	6.19884e-05	not-significant	0.87149	4.55245e-08	4.36559e-07	not-significant	1.79389	1.13057e-20	4.41442e-19	up-regulated	1.38695	6.52566e-18	7.52187e-17	up-regulated	0.801012	3.21894e-05	0.000125421	not-significant	0.708938	0.000815906	0.00266915	not-significant
orf987	1069877	1071430	0.189814	0.497895	0.810589	not-significant	0.745962	6.45e-05	0.000735605	not-significant	0.920052	6.449e-05	0.000809425	not-significant	0.832321	4.72798e-08	4.5108e-07	not-significant	0.997886	1.79042e-05	0.000101001	not-significant	1.02695	7.00304e-10	4.12941e-09	up-regulated	0.797233	0.000110845	0.000390069	not-significant	0.984028	1.8252e-06	9.51e-06	not-significant
orf988	1071454	1072551	#N/A	#N/A	#N/A	#N/A	#N/A	#N/A	#N/A	#N/A	#N/A	#N/A	#N/A	#N/A	#N/A	#N/A	#N/A	#N/A	#N/A	#N/A	#N/A	#N/A	#N/A	#N/A	#N/A	#N/A	#N/A	#N/A	#N/A	#N/A	#N/A	#N/A	#N/A	#N/A
orf989	1072603	1073940	-0.230084	0.289424	0.660741	not-significant	-0.306981	0.112162	0.234049	not-significant	0.100086	0.669032	0.799328	not-significant	-0.7405	0.00105265	0.00353134	not-significant	-0.202289	0.457634	0.594203	not-significant	-0.394207	0.0717182	0.120057	not-significant	-0.0859382	0.748138	0.826144	not-significant	-0.069046	0.774825	0.841891	not-significant
orf990	1074146	1074871	-0.156705	0.600412	0.856887	not-significant	-0.70299	0.000221476	0.00196669	not-significant	-0.523055	0.0789618	0.186039	not-significant	-0.689187	2.14871e-05	0.000107394	not-significant	-0.682122	0.00400312	0.0123037	not-significant	-0.93787	4.95884e-08	2.44779e-07	not-significant	-0.960206	1.1914e-05	4.98e-05	not-significant	-0.912815	0.000117057	0.00045235	not-significant
orf991	1075188	1076396	-0.078829	0.779382	0.929126	not-significant	0.256865	0.121506	0.247702	not-significant	0.116027	0.63339	0.771161	not-significant	0.266204	0.0420746	0.0873767	not-significant	0.120467	0.625994	0.740315	not-significant	0.55695	0.0001843	0.000546345	not-significant	0.630524	0.000145434	0.000502633	not-significant	0.457752	0.0457909	0.0919068	not-significant
orf992	1076970	1078277	0.413954	0.227713	0.607834	not-significant	0.189247	0.426007	0.59992	not-significant	-0.00343043	0.991436	0.995769	not-significant	-0.0672932	0.756733	0.839075	not-significant	-0.171904	0.644941	0.754292	not-significant	-0.355466	0.130488	0.201115	not-significant	-0.332258	0.23479	0.345995	not-significant	-0.138513	0.601423	0.707665	not-significant
orf993	1078442	1078615	-0.903886	0.271454	0.651083	not-significant	0.0850964	0.892641	0.937112	not-significant	#N/A	#N/A	#N/A	#N/A	0.0146926	0.979552	0.98614	not-significant	-0.816399	0.299311	0.436588	not-significant	-0.946204	0.124701	0.193641	not-significant	0.0910498	0.886844	0.92198	not-significant	-0.453259	0.513606	0.630381	not-significant
orf994	1079711	1079784	#N/A	#N/A	#N/A	#N/A	#N/A	#N/A	#N/A	#N/A	#N/A	#N/A	#N/A	#N/A	#N/A	#N/A	#N/A	#N/A	#N/A	#N/A	#N/A	#N/A	#N/A	#N/A	#N/A	#N/A	#N/A	#N/A	#N/A	#N/A	#N/A	#N/A	#N/A	#N/A
orf995	1079876	1081702	0.093881	0.775821	0.928854	not-significant	-0.36507	0.109967	0.23089	not-significant	-0.533061	0.124245	0.259865	not-significant	-0.37139	0.104963	0.186054	not-significant	-0.777845	0.0010117	0.00375553	not-significant	-0.738376	0.00132152	0.00338504	not-significant	-1.09736	4.75083e-08	2.89753e-07	down-regulated	-0.830951	0.000674617	0.00225919	not-significant
orf996	1082331	1085801	0.241644	0.212239	0.583832	not-significant	0.111682	0.495718	0.657611	not-significant	-0.0896309	0.60008	0.747613	not-significant	-0.249811	0.0920571	0.167908	not-significant	-0.394816	0.0549939	0.116041	not-significant	-0.653075	1.29266e-05	4.61862e-05	not-significant	-0.524644	0.00529351	0.0131211	not-significant	-0.392527	0.0259628	0.0567251	not-significant
orf997	1086292	1086441	#N/A	#N/A	#N/A	#N/A	#N/A	#N/A	#N/A	#N/A	#N/A	#N/A	#N/A	#N/A	#N/A	#N/A	#N/A	#N/A	#N/A	#N/A	#N/A	#N/A	#N/A	#N/A	#N/A	#N/A	#N/A	#N/A	#N/A	#N/A	#N/A	#N/A	#N/A	#N/A
orf998	1086452	1086652	#N/A	#N/A	#N/A	#N/A	#N/A	#N/A	#N/A	#N/A	#N/A	#N/A	#N/A	#N/A	#N/A	#N/A	#N/A	#N/A	#N/A	#N/A	#N/A	#N/A	#N/A	#N/A	#N/A	#N/A	#N/A	#N/A	#N/A	#N/A	#N/A	#N/A	#N/A	#N/A
orf999	1086610	1086864	0.920484	0.171323	0.533538	not-significant	0.832286	0.192374	0.346298	not-significant	#N/A	#N/A	#N/A	#N/A	0.94777	0.0941195	0.17031	not-significant	0.210647	0.813971	0.881251	not-significant	0.105464	0.870221	0.907492	not-significant	0.928858	0.210734	0.317896	not-significant	0.388411	0.572687	0.681219	not-significant
orf1000	1087126	1088319	#N/A	#N/A	#N/A	#N/A	#N/A	#N/A	#N/A	#N/A	#N/A	#N/A	#N/A	#N/A	#N/A	#N/A	#N/A	#N/A	#N/A	#N/A	#N/A	#N/A	#N/A	#N/A	#N/A	#N/A	#N/A	#N/A	#N/A	#N/A	#N/A	#N/A	#N/A	#N/A
orf1001	1088531	1088794	0.0589785	0.925066	0.983054	not-significant	0.320529	0.568951	0.717051	not-significant	#N/A	#N/A	#N/A	#N/A	0.53143	0.264671	0.388549	not-significant	1.9875	0.00589179	0.0173054	up-regulated	0.84473	0.193437	0.278708	not-significant	-0.0153644	0.983119	0.987299	not-significant	0.838037	0.219616	0.336401	not-significant
orf1002	1088805	1089137	-0.271201	0.419128	0.766281	not-significant	0.149378	0.501821	0.663278	not-significant	-0.204847	0.50407	0.674754	not-significant	0.0777161	0.679221	0.778393	not-significant	0.300793	0.338887	0.479833	not-significant	0.268563	0.303687	0.405978	not-significant	0.231388	0.425394	0.545506	not-significant	0.219998	0.46249	0.581953	not-significant
orf1003	1089206	1093810	-0.190284	0.187346	0.556355	not-significant	-0.0151787	0.930996	0.960761	not-significant	0.186425	0.453362	0.630126	not-significant	0.457872	0.00142358	0.00460832	not-significant	0.705208	2.82539e-05	0.000152988	not-significant	0.321114	0.022091	0.0427612	not-significant	0.128486	0.473515	0.589904	not-significant	0.307981	0.0752281	0.139325	not-significant
orf1004	1094588	1096351	-0.0325897	0.934015	0.983286	not-significant	0.243918	0.25748	0.425161	not-significant	0.309738	0.421916	0.602055	not-significant	0.225106	0.451554	0.579226	not-significant	0.560914	0.0828733	0.161349	not-significant	0.507926	0.0123201	0.0254384	not-significant	0.760852	0.00270294	0.00715009	not-significant	0.629367	0.0260533	0.0568936	not-significant
orf1005	1096677	1097600	-0.232043	0.35921	0.724066	not-significant	-0.458497	0.0065532	0.0273072	not-significant	-0.48937	0.0300288	0.0912639	not-significant	-0.614687	0.000259746	0.00101582	not-significant	0.116104	0.638561	0.74965	not-significant	0.0611841	0.683573	0.765492	not-significant	0.461468	0.016533	0.035785	not-significant	0.137285	0.530746	0.644705	not-significant
orf1006	1098101	1098793	-0.391977	0.103283	0.414632	not-significant	-0.601311	0.00185404	0.0101184	not-significant	-0.564133	0.0137386	0.0513654	not-significant	-0.629718	0.000386518	0.00145145	not-significant	-0.14423	0.527599	0.657529	not-significant	-0.286786	0.0936924	0.150729	not-significant	-0.452408	0.0550809	0.101539	not-significant	-0.084657	0.6728	0.762674	not-significant
orf1007	1099111	1099998	-0.113823	0.650476	0.878661	not-significant	-0.0025422	0.987201	0.992325	not-significant	0.248028	0.195876	0.358616	not-significant	-0.044465	0.773508	0.851585	not-significant	0.738678	0.00092339	0.00348277	not-significant	0.447991	0.00752893	0.0163972	not-significant	0.110794	0.514696	0.63027	not-significant	0.0869808	0.703	0.788797	not-significant
orf1008	1100029	1101213	0.0344907	0.860807	0.960387	not-significant	0.0355468	0.810533	0.890374	not-significant	0.100823	0.546861	0.708417	not-significant	0.153616	0.284569	0.410949	not-significant	0.480874	0.0086719	0.0241226	not-significant	0.0715242	0.633237	0.723556	not-significant	-0.0986442	0.583276	0.688561	not-significant	-0.295496	0.100374	0.178195	not-significant
orf1009	1101669	1102346	-0.368559	0.0538199	0.300977	not-significant	0.215495	0.213577	0.372158	not-significant	-0.0996153	0.666852	0.797731	not-significant	0.171693	0.237709	0.358172	not-significant	0.205071	0.375954	0.516149	not-significant	0.0584178	0.690921	0.771567	not-significant	-0.205402	0.258147	0.373132	not-significant	-0.104216	0.549592	0.661537	not-significant
orf1010	1102400	1103338	-0.552457	0.0315957	0.216783	not-significant	-0.524793	0.00452621	0.0206608	not-significant	-0.837377	3.06594e-05	0.000458952	not-significant	-0.861572	1.01765e-07	8.8886e-07	not-significant	-0.880734	0.000315023	0.00135428	not-significant	-0.518758	0.000907689	0.00239144	not-significant	-0.355732	0.0413968	0.079881	not-significant	-0.0864649	0.66631	0.756935	not-significant
orf1011	1103351	1104433	-0.442033	0.0355095	0.233277	not-significant	-0.701713	0.000825347	0.00553908	not-significant	-1.07257	4.17699e-05	0.000578706	down-regulated	-1.14595	1.19518e-10	1.94318e-09	down-regulated	-1.00616	3.17068e-06	2.02924e-05	down-regulated	-0.815373	7.46312e-06	2.77879e-05	not-significant	-0.693454	0.00195151	0.00536998	not-significant	-0.651019	0.000659249	0.00221472	not-significant
orf1012	1104556	1104900	-0.987765	0.0194312	0.167663	not-significant	-0.358534	0.194957	0.349137	not-significant	-1.44392	0.00662925	0.029399	down-regulated	-0.949077	0.00405974	0.0115867	not-significant	-1.5076	0.00100553	0.00373758	down-regulated	-0.517206	0.435355	0.540105	not-significant	0.0365015	0.918396	0.946219	not-significant	-0.0762302	0.864223	0.909223	not-significant
orf1013	1104913	1105800	-0.654962	0.0116671	0.122299	not-significant	-0.73463	0.000678503	0.004709	not-significant	-1.13941	0.00229345	0.0129376	down-regulated	-1.17036	5.61843e-08	5.27913e-07	down-regulated	-0.59159	0.0594406	0.123217	not-significant	-0.105983	0.672907	0.757698	not-significant	-0.101508	0.741007	0.821199	not-significant	-0.116985	0.657917	0.751545	not-significant
orf1014	1105816	1106871	-0.630176	0.00129911	0.026963	not-significant	-1.06425	1.05e-08	5.71e-07	down-regulated	-1.23297	1.6624e-08	7.73213e-07	down-regulated	-0.95357	2.24257e-08	2.28521e-07	not-significant	-0.617342	0.0192856	0.0472535	not-significant	-0.322868	0.0893546	0.144879	not-significant	-0.204685	0.345152	0.463877	not-significant	-0.269323	0.215116	0.330616	not-significant
orf1015	1106980	1107450	-0.804645	0.294338	0.665532	not-significant	-1.41943	0.0337432	0.0959675	not-significant	#N/A	#N/A	#N/A	#N/A	-0.642444	0.169721	0.273076	not-significant	-1.0293	0.182641	0.300472	not-significant	-1.20721	0.0607723	0.103573	not-significant	-0.0870948	0.926331	0.952087	not-significant	-0.873011	0.328843	0.45009	not-significant
orf1016	1107461	1108516	-0.358996	0.164002	0.524788	not-significant	-1.21252	8.18e-10	6.16e-08	down-regulated	-1.28	1.01984e-05	0.000187066	down-regulated	-1.40774	4.88591e-15	1.8015e-13	down-regulated	-1.28004	1.08291e-08	1.07193e-07	down-regulated	-1.15354	1.15071e-12	8.6433e-12	down-regulated	-0.956999	1.61046e-06	7.78847e-06	not-significant	-0.976407	1.56626e-06	8.28e-06	not-significant
orf1017	1108525	1108773	1.0624	0.245156	0.621251	not-significant	#N/A	#N/A	#N/A	#N/A	#N/A	#N/A	#N/A	#N/A	-0.750117	0.318778	0.446681	not-significant	0.133891	0.913696	0.947306	not-significant	1.8062	0.0753214	0.125447	not-significant	0.62748	0.59294	0.696649	not-significant	-0.0751012	0.945152	0.963827	not-significant
orf1018	1108945	1109511	-0.239841	0.267905	0.649196	not-significant	0.0408115	0.805056	0.885867	not-significant	0.248352	0.241506	0.415301	not-significant	0.35335	0.0397225	0.0837471	not-significant	0.553308	0.00370856	0.0115462	not-significant	0.94973	5.5726e-09	3.01143e-08	not-significant	0.960521	1.20593e-08	7.89896e-08	not-significant	1.05713	4.62109e-07	2.7e-06	up-regulated
orf1019	1109805	1111157	-0.251207	0.211109	0.582268	not-significant	-0.207466	0.301968	0.474954	not-significant	-0.042933	0.842888	0.91655	not-significant	0.0143309	0.93391	0.95835	not-significant	0.21313	0.37928	0.519541	not-significant	2.46747	3.85903e-48	2.5341e-46	up-regulated	3.28654	2.85156e-66	5.27044e-64	up-regulated	3.05206	2.44443e-46	2.73e-44	up-regulated
orf1020	1111671	1111820	-0.234437	0.339526	0.704037	not-significant	-0.449954	0.0249278	0.0757707	not-significant	-0.781252	0.00240478	0.0134221	not-significant	-0.267948	0.270054	0.395062	not-significant	-0.256911	0.336755	0.478842	not-significant	-0.280501	0.125927	0.195265	not-significant	0.0538162	0.794884	0.860028	not-significant	0.284989	0.238159	0.355938	not-significant
orf1021	1112477	1112839	0.0774035	0.939274	0.985573	not-significant	#N/A	#N/A	#N/A	#N/A	#N/A	#N/A	#N/A	#N/A	-0.616896	0.388757	0.5191	not-significant	0.390552	0.656136	0.763817	not-significant	0.6147	0.471184	0.575405	not-significant	1.46852	0.0957225	0.162767	not-significant	1.31423	0.0715448	0.133318	not-significant
orf1022	1113324	1114205	0.197726	0.384795	0.741124	not-significant	0.169796	0.379244	0.557019	not-significant	0.576953	0.0163828	0.0581357	not-significant	0.332971	0.0835767	0.154649	not-significant	0.572836	0.0213083	0.0512941	not-significant	0.557061	0.00680055	0.0149993	not-significant	0.384367	0.117086	0.192995	not-significant	0.532559	0.0290287	0.0624272	not-significant
orf1023	1114326	1115372	0.174314	0.459914	0.789211	not-significant	0.547613	0.00177922	0.0097917	not-significant	1.04449	1.23454e-08	6.15322e-07	up-regulated	0.777173	1.50614e-06	9.92131e-06	not-significant	0.932607	6.49523e-06	3.92666e-05	not-significant	0.592919	5.61038e-05	0.000181458	not-significant	0.599653	0.00212157	0.00577758	not-significant	0.636072	0.000611253	0.00206657	not-significant
orf1024	1115527	1116219	-0.326622	0.499903	0.811218	not-significant	0.445706	0.129385	0.259135	not-significant	0.581589	0.0571788	0.147263	not-significant	1.16682	0.000132951	0.00055853	up-regulated	2.04101	0.0156234	0.0396263	up-regulated	1.01774	0.000727288	0.00195127	up-regulated	0.422542	0.247733	0.360871	not-significant	0.899695	0.0302387	0.0646362	not-significant
orf1025	1117216	1117833	1.71791	0.0699976	0.345083	not-significant	1.99187	0.0205501	0.0656024	not-significant	2.04028	0.0211931	0.0706847	not-significant	0.116902	0.875078	0.920008	not-significant	0.0706133	0.784909	0.860298	not-significant	0.151044	0.521603	0.622934	not-significant	0.258337	0.27027	0.386191	not-significant	0.277648	0.289886	0.410543	not-significant
orf1026	1117999	1119264	1.01694	1.68875e-05	0.000778887	up-regulated	1.17845	7.89e-07	2.03e-05	up-regulated	1.04326	5.8493e-06	0.000117196	up-regulated	1.27332	4.38477e-12	9.42291e-11	up-regulated	1.35035	1.03265e-13	1.97084e-12	up-regulated	1.38749	3.38245e-18	4.02734e-17	up-regulated	1.40695	1.97426e-13	2.26826e-12	up-regulated	1.47384	9.43147e-19	1.96e-17	up-regulated
orf1027	1119447	1119638	0.920222	0.0215939	0.174588	not-significant	0.168472	0.582261	0.727514	not-significant	0.23618	0.536691	0.699419	not-significant	0.470774	0.0897259	0.164277	not-significant	0.280877	0.406117	0.544734	not-significant	-0.354807	0.190576	0.274953	not-significant	-0.81702	0.00671559	0.0162481	not-significant	-0.575399	0.0522628	0.102456	not-significant
orf1028	1119674	1120768	0.854422	0.0036527	0.0532012	not-significant	0.445391	0.0512063	0.130675	not-significant	0.420142	0.181019	0.340019	not-significant	0.363374	0.0646367	0.126334	not-significant	0.313704	0.262058	0.393688	not-significant	0.183787	0.388321	0.494849	not-significant	-0.315204	0.204929	0.311237	not-significant	-0.255214	0.228942	0.346229	not-significant
orf1029	1120769	1121275	0.338921	0.296789	0.668822	not-significant	-0.447638	0.0151898	0.0520389	not-significant	-0.526043	0.0330181	0.0975807	not-significant	-0.618976	0.000702573	0.00247756	not-significant	0.160222	0.510234	0.641333	not-significant	0.0161947	0.936641	0.954704	not-significant	0.0166346	0.935668	0.958889	not-significant	-0.440399	0.0731453	0.135936	not-significant
orf1030	1121269	1122117	-0.0574872	0.740244	0.915127	not-significant	0.399731	0.0230324	0.0718349	not-significant	0.376739	0.0464026	0.124601	not-significant	0.25395	0.0933919	0.169629	not-significant	0.619988	0.00152257	0.00536429	not-significant	0.608717	0.000261423	0.000757865	not-significant	0.59802	0.00135886	0.0039004	not-significant	0.504534	0.0084516	0.0214989	not-significant
orf1031	1122900	1124747	0.495386	0.0124382	0.126858	not-significant	0.819686	0.000293916	0.00246999	not-significant	0.633012	0.00542429	0.0249033	not-significant	0.394398	0.0112244	0.0281668	not-significant	-0.0764341	0.701768	0.800301	not-significant	0.101129	0.59957	0.695353	not-significant	-0.190316	0.419155	0.539735	not-significant	-0.435496	0.0466296	0.0932811	not-significant
orf1032	1125134	1125454	0.148125	0.65414	0.882749	not-significant	0.36372	0.092132	0.202541	not-significant	0.550033	0.135738	0.276968	not-significant	0.140354	0.524855	0.648772	not-significant	-0.565399	0.0360296	0.0804945	not-significant	-0.037499	0.880874	0.914859	not-significant	-0.0687334	0.803191	0.866603	not-significant	0.413317	0.0469682	0.0937816	not-significant
orf1033	1125715	1126125	0.0973614	0.752394	0.919396	not-significant	0.442454	0.0612433	0.149685	not-significant	0.37552	0.267502	0.442737	not-significant	-0.117642	0.562405	0.680056	not-significant	-0.346992	0.213605	0.339185	not-significant	0.0953532	0.716972	0.792391	not-significant	0.564365	0.0119591	0.0270848	not-significant	0.92714	0.000187562	0.000698506	not-significant
orf1034	1126241	1126438	0.62283	0.198759	0.56894	not-significant	1.19636	0.000488034	0.00361195	up-regulated	0.640019	0.133594	0.274278	not-significant	-0.0735405	0.813113	0.880011	not-significant	-0.000883829	0.998615	0.999554	not-significant	0.300414	0.345709	0.45116	not-significant	1.33326	0.000890644	0.00264764	up-regulated	1.5162	0.000336263	0.00119695	up-regulated
orf1035	1126828	1127265	0.017359	0.941354	0.98626	not-significant	0.807333	1.79e-05	0.000270575	not-significant	0.95544	1.82135e-06	4.47549e-05	not-significant	0.984154	5.10951e-11	9.01641e-10	not-significant	1.07326	1.61683e-07	1.32331e-06	up-regulated	0.849075	1.81103e-07	8.27081e-07	not-significant	1.09066	3.54266e-09	2.50164e-08	up-regulated	1.26367	3.32182e-11	3.43e-10	up-regulated
orf1036	1127353	1127745	0.229121	0.589693	0.85266	not-significant	0.459147	0.177053	0.327604	not-significant	1.1507	0.0259021	0.082343	not-significant	0.986136	0.00016633	0.000687654	not-significant	0.448273	0.342231	0.483096	not-significant	0.713725	0.01747	0.0348595	not-significant	1.22727	0.000779909	0.00234469	up-regulated	1.42242	0.000340904	0.00121144	up-regulated
orf1037	1127805	1129379	-0.0423482	0.823075	0.942766	not-significant	0.500697	0.0012773	0.00758362	not-significant	0.856532	5.05388e-05	0.000685608	not-significant	0.750026	3.30967e-07	2.52501e-06	not-significant	1.07993	5.12619e-07	3.79015e-06	up-regulated	1.58781	4.94524e-18	5.79262e-17	up-regulated	1.74768	4.95164e-18	8.55056e-17	up-regulated	1.86072	9.89263e-19	2.05e-17	up-regulated
orf1038	1129403	1131712	0.115465	0.618478	0.868077	not-significant	0.342785	0.0535941	0.134588	not-significant	0.468635	0.0440022	0.119737	not-significant	0.29346	0.0896701	0.164244	not-significant	0.819561	0.00229588	0.00754537	not-significant	1.31392	2.19441e-11	1.4814e-10	up-regulated	1.78317	1.05787e-15	1.46961e-14	up-regulated	1.68076	4.1622e-13	5.34e-12	up-regulated
orf1039	1131714	1132490	0.243597	0.285612	0.658743	not-significant	0.0192603	0.909832	0.949522	not-significant	0.489185	0.111584	0.239941	not-significant	0.315005	0.094863	0.171085	not-significant	0.131557	0.617908	0.732948	not-significant	1.16694	1.78194e-08	9.16123e-08	up-regulated	1.03549	9.96634e-07	4.98434e-06	up-regulated	1.20276	1.91291e-07	1.18e-06	up-regulated
orf1040	1132691	1133293	0.153428	0.583	0.851486	not-significant	-0.588174	0.0141766	0.0494478	not-significant	-0.482816	0.0616017	0.155879	not-significant	-0.62757	0.00246426	0.00750166	not-significant	-0.451259	0.122678	0.221143	not-significant	-0.104583	0.655216	0.742795	not-significant	-0.0660135	0.802858	0.866603	not-significant	0.25405	0.351465	0.474321	not-significant
orf1041	1133322	1133624	0.227926	0.631026	0.870246	not-significant	-0.0366886	0.928606	0.959025	not-significant	0.377888	0.40805	0.588413	not-significant	-0.268497	0.486299	0.612406	not-significant	-0.0964331	0.86688	0.915377	not-significant	0.920707	0.0525181	0.0912178	not-significant	0.561143	0.258519	0.373543	not-significant	0.891367	0.110679	0.193894	not-significant
orf1042	1133608	1134444	#N/A	#N/A	#N/A	#N/A	#N/A	#N/A	#N/A	#N/A	#N/A	#N/A	#N/A	#N/A	#N/A	#N/A	#N/A	#N/A	#N/A	#N/A	#N/A	#N/A	#N/A	#N/A	#N/A	#N/A	#N/A	#N/A	#N/A	#N/A	#N/A	#N/A	#N/A	#N/A
orf1043	1134431	1134802	#N/A	#N/A	#N/A	#N/A	#N/A	#N/A	#N/A	#N/A	#N/A	#N/A	#N/A	#N/A	#N/A	#N/A	#N/A	#N/A	#N/A	#N/A	#N/A	#N/A	#N/A	#N/A	#N/A	#N/A	#N/A	#N/A	#N/A	#N/A	#N/A	#N/A	#N/A	#N/A
orf1044	1135184	1135531	0.13063	0.767695	0.927499	not-significant	-0.162327	0.706053	0.818643	not-significant	0.430587	0.454184	0.631044	not-significant	0.205075	0.587139	0.702334	not-significant	-0.113462	0.833231	0.893204	not-significant	0.310912	0.426973	0.531448	not-significant	-0.8177	0.135987	0.220306	not-significant	-0.471898	0.347193	0.469642	not-significant
orf1045	1135682	1136296	2.07571	0.0257533	0.192022	not-significant	#N/A	#N/A	#N/A	#N/A	#N/A	#N/A	#N/A	#N/A	0.75581	0.268627	0.393557	not-significant	2.29817	0.0142228	0.0366761	up-regulated	0.353603	0.660497	0.747414	not-significant	-1.05587	0.207655	0.314702	not-significant	-1.0439	0.338818	0.460729	not-significant
orf1046	1136344	1136436	#N/A	#N/A	#N/A	#N/A	#N/A	#N/A	#N/A	#N/A	#N/A	#N/A	#N/A	#N/A	#N/A	#N/A	#N/A	#N/A	#N/A	#N/A	#N/A	#N/A	#N/A	#N/A	#N/A	#N/A	#N/A	#N/A	#N/A	#N/A	#N/A	#N/A	#N/A	#N/A
orf1047	1137558	1138703	1.86891	0.0151666	0.144395	not-significant	1.30494	0.0581706	0.143122	not-significant	#N/A	#N/A	#N/A	#N/A	1.48487	0.0173153	0.0405424	up-regulated	1.03761	0.125778	0.225299	not-significant	1.75207	0.00647827	0.0143689	up-regulated	1.46781	0.00931777	0.0217159	up-regulated	0.631744	0.260462	0.380392	not-significant
orf1048	1139601	1139750	-0.58622	0.549327	0.835871	not-significant	#N/A	#N/A	#N/A	#N/A	#N/A	#N/A	#N/A	#N/A	0.16655	0.872461	0.917924	not-significant	-0.570965	0.713388	0.808139	not-significant	-0.308749	0.805158	0.858891	not-significant	#N/A	#N/A	#N/A	#N/A	#N/A	#N/A	#N/A	#N/A
orf1049	1139801	1140277	#N/A	#N/A	#N/A	#N/A	#N/A	#N/A	#N/A	#N/A	#N/A	#N/A	#N/A	#N/A	0.500059	0.561049	0.679185	not-significant	-0.0740782	0.945098	0.968507	not-significant	0.225384	0.812066	0.864316	not-significant	0.604498	0.42446	0.544966	not-significant	0.13103	0.889873	0.926787	not-significant
orf1050	1140574	1140756	#N/A	#N/A	#N/A	#N/A	#N/A	#N/A	#N/A	#N/A	#N/A	#N/A	#N/A	#N/A	#N/A	#N/A	#N/A	#N/A	#N/A	#N/A	#N/A	#N/A	#N/A	#N/A	#N/A	#N/A	#N/A	#N/A	#N/A	#N/A	#N/A	#N/A	#N/A	#N/A
orf1051	1140893	1141909	#N/A	#N/A	#N/A	#N/A	#N/A	#N/A	#N/A	#N/A	#N/A	#N/A	#N/A	#N/A	1.22591	0.108484	0.190813	not-significant	1.42022	0.150524	0.259364	not-significant	-0.705609	0.354707	0.460821	not-significant	-0.269666	0.723159	0.806652	not-significant	-0.878849	0.309387	0.430262	not-significant
orf1052	1142261	1142563	0.0170196	0.981113	0.994823	not-significant	#N/A	#N/A	#N/A	#N/A	#N/A	#N/A	#N/A	#N/A	-0.931032	0.151305	0.249099	not-significant	-0.285699	0.75483	0.837912	not-significant	-0.487564	0.597981	0.694254	not-significant	-2.32899	0.0170574	0.0368262	down-regulated	-0.606595	0.545923	0.657885	not-significant
orf1053	1142769	1144034	0.4954	0.0391308	0.246857	not-significant	0.298892	0.110415	0.231473	not-significant	-0.0264838	0.919609	0.957111	not-significant	0.362101	0.079477	0.148224	not-significant	0.457997	0.0527921	0.111783	not-significant	0.402546	0.0175961	0.0350628	not-significant	0.738988	0.000695885	0.00210849	not-significant	0.622317	0.00343602	0.00971936	not-significant
orf1054	1144042	1144203	#N/A	#N/A	#N/A	#N/A	#N/A	#N/A	#N/A	#N/A	#N/A	#N/A	#N/A	#N/A	1.80666	0.253569	0.376322	not-significant	#N/A	#N/A	#N/A	#N/A	#N/A	#N/A	#N/A	#N/A	#N/A	#N/A	#N/A	#N/A	#N/A	#N/A	#N/A	#N/A
orf1055	1144200	1144490	0.553435	0.512407	0.814209	not-significant	#N/A	#N/A	#N/A	#N/A	#N/A	#N/A	#N/A	#N/A	-0.13471	0.824931	0.886832	not-significant	0.414626	0.613473	0.729109	not-significant	1.08085	0.0880355	0.143169	not-significant	1.24352	0.0935722	0.159701	not-significant	-0.0591381	0.937424	0.958894	not-significant
orf1056	1144839	1145387	-0.273584	0.411897	0.763507	not-significant	-0.988986	4.69e-06	8.96e-05	not-significant	-0.799343	0.0255155	0.0815787	not-significant	-0.949593	3.41778e-08	3.3951e-07	not-significant	-0.950768	0.000168562	0.000783813	not-significant	-0.989704	8.21113e-08	3.93227e-07	not-significant	-1.21604	6.21409e-10	4.91006e-09	down-regulated	-0.730347	0.00161803	0.00494617	not-significant
orf1057	1145374	1146096	-0.158316	0.638035	0.872029	not-significant	-0.602292	0.00532387	0.0233321	not-significant	-0.7003	0.0273264	0.0854115	not-significant	-0.89104	2.28296e-06	1.44339e-05	not-significant	-0.873604	0.00126372	0.00456183	not-significant	-1.02703	1.80843e-07	8.26767e-07	down-regulated	-1.13789	3.44254e-06	1.59068e-05	down-regulated	-0.825412	0.000636615	0.00214718	not-significant
orf1058	1146302	1146883	0.486328	0.0351738	0.232537	not-significant	0.0511129	0.838519	0.905779	not-significant	-0.734949	0.00637583	0.028469	not-significant	-0.857213	1.09529e-05	5.93591e-05	not-significant	-1.96182	5.1612e-19	1.7161e-17	down-regulated	-1.86288	4.19048e-33	1.12805e-31	down-regulated	-1.42108	8.79405e-16	1.22972e-14	down-regulated	-1.46987	2.11101e-21	5.21e-20	down-regulated
orf1059	1147104	1147559	0.255407	0.442518	0.783323	not-significant	-0.0129335	0.95721	0.976172	not-significant	-0.527381	0.0422253	0.116436	not-significant	-0.819452	6.24097e-07	4.47802e-06	not-significant	-1.49924	2.47815e-10	2.99631e-09	down-regulated	-0.826916	8.41123e-06	3.09722e-05	not-significant	-0.391152	0.0668689	0.11989	not-significant	-0.269592	0.136275	0.230732	not-significant
orf1060	1147601	1148065	0.570634	0.194589	0.563968	not-significant	0.210287	0.478551	0.643447	not-significant	-0.280407	0.285602	0.462814	not-significant	-0.856227	3.8925e-05	0.000182084	not-significant	-1.23847	8.35421e-05	0.000416829	down-regulated	-1.3536	5.92438e-07	2.55231e-06	down-regulated	-0.512308	0.0697177	0.124108	not-significant	-0.993834	0.000234252	0.000855363	not-significant
orf1061	1148260	1149642	0.16583	0.450312	0.784744	not-significant	0.656646	0.00173352	0.00956609	not-significant	1.24983	2.36409e-11	1.96521e-09	up-regulated	1.69159	5.74954e-27	7.34081e-25	up-regulated	1.97505	2.5485e-32	2.78113e-30	up-regulated	1.50485	1.45104e-29	3.41782e-28	up-regulated	0.882933	1.06797e-06	5.29748e-06	not-significant	1.08548	7.63594e-12	8.46e-11	up-regulated
orf1062	1149665	1151788	0.359211	0.170285	0.53307	not-significant	0.462963	0.00578995	0.0249416	not-significant	0.760343	5.29051e-05	0.00071276	not-significant	0.864773	1.97971e-09	2.56362e-08	not-significant	0.181889	0.395175	0.534604	not-significant	-0.188311	0.208377	0.296879	not-significant	-0.339311	0.0708729	0.125953	not-significant	-0.331396	0.0556036	0.107729	not-significant
orf1063	1151997	1152665	0.0772945	0.921928	0.983054	not-significant	0.136243	0.866311	0.921361	not-significant	0.0457587	0.953675	0.976417	not-significant	0.415503	0.595455	0.710325	not-significant	0.288349	0.699778	0.799228	not-significant	0.286471	0.65583	0.743102	not-significant	0.307128	0.582772	0.688325	not-significant	0.311187	0.593272	0.700405	not-significant
orf1064	1152962	1154131	0.351946	0.423262	0.76823	not-significant	0.20949	0.522735	0.681589	not-significant	0.506521	0.25075	0.424471	not-significant	0.615429	0.154338	0.253013	not-significant	0.20128	0.573555	0.694862	not-significant	0.109246	0.813212	0.864478	not-significant	-0.167243	0.579732	0.68571	not-significant	0.250484	0.399869	0.522365	not-significant
orf1065	1154330	1155145	0.134307	0.670517	0.890946	not-significant	0.310481	0.248186	0.415038	not-significant	0.489767	0.122108	0.256493	not-significant	0.43673	0.0658149	0.127946	not-significant	0.190487	0.522531	0.652934	not-significant	0.683869	0.0021457	0.00521856	not-significant	0.654246	0.00772015	0.0183651	not-significant	0.709665	0.00423201	0.0116524	not-significant
orf1066	1155430	1158129	-0.0237757	0.932595	0.983133	not-significant	0.324905	0.203276	0.360542	not-significant	0.175453	0.532205	0.695891	not-significant	0.379445	0.133015	0.224939	not-significant	0.348829	0.242406	0.372717	not-significant	0.761777	0.00203929	0.00497092	not-significant	0.953616	0.000108696	0.000383777	not-significant	0.916021	0.00105606	0.00336149	not-significant
orf1067	1158254	1158613	0.456518	0.183064	0.551851	not-significant	0.464406	0.034361	0.0974521	not-significant	-0.0638495	0.816745	0.901649	not-significant	0.143254	0.429272	0.5596	not-significant	-0.760517	0.006621	0.0191303	not-significant	-0.0418379	0.84063	0.884723	not-significant	0.739567	0.000576584	0.00178519	not-significant	0.672706	0.00355426	0.0100204	not-significant
orf1068	1158864	1159613	0.100013	0.71391	0.904352	not-significant	-0.054521	0.758755	0.852918	not-significant	0.0628726	0.788969	0.88476	not-significant	0.257549	0.140248	0.234431	not-significant	0.295885	0.223804	0.351091	not-significant	-0.265224	0.10059	0.160574	not-significant	-0.711751	3.01981e-05	0.000118425	not-significant	-0.402649	0.123793	0.213431	not-significant
orf1069	1159610	1160071	-0.122029	0.588038	0.852286	not-significant	0.0756841	0.633401	0.764631	not-significant	0.32302	0.106375	0.231536	not-significant	0.235354	0.115802	0.20124	not-significant	-0.200224	0.36708	0.508725	not-significant	-0.343871	0.033349	0.0612694	not-significant	-0.455857	0.0205754	0.0433859	not-significant	-0.201243	0.28528	0.406735	not-significant
orf1070	1160493	1160744	-0.227224	0.632095	0.870246	not-significant	0.37763	0.189852	0.343472	not-significant	-0.0685943	0.73423	0.848208	not-significant	-0.27126	0.229841	0.348252	not-significant	0.300593	0.341306	0.48195	not-significant	-0.0750655	0.744795	0.814314	not-significant	0.689207	0.00171781	0.00479341	not-significant	1.0297	1.64494e-05	7.35e-05	up-regulated
orf1071	1160808	1161008	0.0708551	0.820199	0.941869	not-significant	-0.261685	0.342593	0.51935	not-significant	0.0264271	0.931095	0.963194	not-significant	-0.00215011	0.993616	0.995105	not-significant	0.38481	0.285214	0.420169	not-significant	0.574331	0.0472152	0.0831495	not-significant	-0.128467	0.689075	0.781552	not-significant	0.524744	0.17974	0.287137	not-significant
orf1072	1161034	1161966	0.245047	0.254887	0.633173	not-significant	0.00633338	0.969638	0.983225	not-significant	-0.0552918	0.78506	0.881722	not-significant	-0.10423	0.494645	0.619698	not-significant	0.247556	0.236316	0.365731	not-significant	0.192895	0.270781	0.370209	not-significant	0.278223	0.166514	0.261875	not-significant	0.0913583	0.645626	0.743185	not-significant
orf1073	1162378	1163232	-0.145954	0.553638	0.838871	not-significant	-0.477015	0.00579538	0.0249416	not-significant	-0.383464	0.0428727	0.117217	not-significant	-0.372083	0.015996	0.0381113	not-significant	0.109235	0.632553	0.745127	not-significant	0.408469	0.0129641	0.0266919	not-significant	0.566975	0.00363538	0.00936607	not-significant	0.55549	0.00258356	0.0075134	not-significant
orf1074	1163494	1164837	0.125472	0.729214	0.910657	not-significant	0.0548881	0.822807	0.898739	not-significant	0.0179994	0.960394	0.98011	not-significant	-0.597902	0.00474906	0.0133004	not-significant	-0.106115	0.697227	0.79789	not-significant	0.0160704	0.939929	0.956706	not-significant	0.212165	0.404416	0.525579	not-significant	-0.099977	0.664289	0.755689	not-significant
orf1075	1164888	1165616	-0.278319	0.405129	0.760619	not-significant	-0.731015	0.0017221	0.0095218	not-significant	-0.309927	0.323633	0.505572	not-significant	-0.565636	0.011483	0.0286975	not-significant	-0.593278	0.0406324	0.0888195	not-significant	-0.373798	0.115086	0.180718	not-significant	-0.0905954	0.716998	0.801949	not-significant	0.266747	0.354346	0.477193	not-significant
orf1076	1165635	1165997	-0.761126	0.132472	0.472414	not-significant	-0.603329	0.145946	0.283054	not-significant	-0.59306	0.301519	0.479071	not-significant	-0.916854	0.0326921	0.0708165	not-significant	-0.597847	0.342937	0.483429	not-significant	-0.194765	0.703143	0.78119	not-significant	0.426301	0.375655	0.495627	not-significant	0.903643	0.107841	0.189648	not-significant
orf1077	1166000	1166956	-0.882507	0.028959	0.204437	not-significant	-0.837596	0.0125474	0.0449502	not-significant	-0.773728	0.0772762	0.182981	not-significant	-0.808058	0.0465107	0.0953271	not-significant	-0.532236	0.257582	0.389437	not-significant	-1.08081	0.00154615	0.00389593	down-regulated	-0.222422	0.564625	0.671766	not-significant	-0.0212022	0.95413	0.970135	not-significant
orf1078	1166957	1168690	-0.424176	0.120505	0.450882	not-significant	-0.695015	0.00898822	0.0350145	not-significant	-1.42854	1.42089e-06	3.72578e-05	down-regulated	-0.866331	0.000763311	0.00266575	not-significant	-0.9817	0.00653367	0.0189423	not-significant	-1.19914	0.000105427	0.000324749	down-regulated	-0.810509	0.00549883	0.0135904	not-significant	-0.577161	0.0522786	0.102456	not-significant
orf1079	1169373	1170494	-0.089342	0.7061	0.90305	not-significant	-0.411317	0.0439446	0.117306	not-significant	0.105786	0.59712	0.746066	not-significant	-0.186876	0.319973	0.447875	not-significant	0.562098	0.00680513	0.0195694	not-significant	0.879341	2.77129e-07	1.24078e-06	not-significant	0.994751	1.23068e-06	6.04811e-06	not-significant	0.573236	0.00198983	0.00595827	not-significant
orf1080	1170478	1171587	-0.577764	0.0560212	0.305418	not-significant	-0.196368	0.335978	0.513113	not-significant	0.356311	0.128846	0.266773	not-significant	0.187062	0.299705	0.427191	not-significant	0.788817	0.00178973	0.00615275	not-significant	1.04963	3.43959e-09	1.91363e-08	up-regulated	1.3556	8.26169e-10	6.40884e-09	up-regulated	1.45697	3.36011e-09	2.73e-08	up-regulated
orf1081	1171640	1171918	0.0096411	0.959219	0.991349	not-significant	-0.485027	0.00167627	0.00936782	not-significant	-0.677599	0.000545953	0.00425756	not-significant	-0.688663	5.39823e-05	0.000242836	not-significant	-0.375848	0.0767242	0.15202	not-significant	0.0512607	0.798046	0.853797	not-significant	-0.0587756	0.746945	0.826144	not-significant	-0.247757	0.187681	0.296805	not-significant
orf1082	1171918	1172205	-0.127785	0.624702	0.86864	not-significant	-0.390368	0.0325185	0.0932672	not-significant	-0.353562	0.21306	0.381496	not-significant	-0.5206	0.0095894	0.0246171	not-significant	-0.0232304	0.920779	0.951866	not-significant	0.151318	0.514625	0.61647	not-significant	-0.0163714	0.947578	0.964597	not-significant	-0.0161605	0.94205	0.96243	not-significant
orf1083	1172420	1173298	-0.184022	0.278402	0.654474	not-significant	-0.611498	0.000200081	0.00181636	not-significant	-0.923285	3.03537e-07	1.02234e-05	not-significant	-0.915689	6.53578e-09	7.58605e-08	not-significant	-0.821603	1.46092e-05	8.34589e-05	not-significant	-0.838084	1.68514e-07	7.73663e-07	not-significant	-0.621949	0.000652583	0.00199865	not-significant	-0.733223	7.32443e-05	0.000294017	not-significant
orf1084	1173412	1174839	-0.167211	0.503138	0.811834	not-significant	-0.689518	0.00218367	0.0115021	not-significant	-1.06133	0.000481844	0.00387359	down-regulated	-1.17422	2.31714e-09	2.96717e-08	down-regulated	-1.06008	2.49405e-07	1.96933e-06	down-regulated	-1.17838	3.5782e-13	2.80433e-12	down-regulated	-1.41755	2.2657e-13	2.58217e-12	down-regulated	-1.25557	1.22544e-09	1.05e-08	down-regulated
orf1085	1175296	1176312	-0.419597	0.146448	0.498285	not-significant	-0.84795	4.9e-05	0.000610717	not-significant	-1.17023	7.96992e-05	0.00093509	down-regulated	-1.43175	5.46533e-15	1.97708e-13	down-regulated	-2.19086	2.44823e-23	1.19766e-21	down-regulated	-2.24115	1.65931e-43	9.2198e-42	down-regulated	-2.03893	4.89827e-22	1.17325e-20	down-regulated	-1.77605	5.36184e-23	1.51e-21	down-regulated
orf1086	1176318	1177094	-0.509053	0.0469934	0.277088	not-significant	-1.07291	1.01e-06	2.45e-05	down-regulated	-1.13538	0.000290198	0.00259889	down-regulated	-1.43773	6.66382e-16	2.78151e-14	down-regulated	-2.20544	2.92128e-25	1.70315e-23	down-regulated	-2.33625	3.24363e-53	2.86895e-51	down-regulated	-2.05781	2.82828e-33	1.41447e-31	down-regulated	-1.76592	8.98054e-24	2.66e-22	down-regulated
orf1087	1177221	1178333	-0.567398	0.0269726	0.198165	not-significant	-1.13803	1.06e-09	7.7e-08	down-regulated	-1.2432	1.3217e-05	0.000233421	down-regulated	-1.25467	2.62738e-12	5.97145e-11	down-regulated	-1.4157	1.24245e-10	1.5691e-09	down-regulated	-1.10869	3.5832e-11	2.36371e-10	down-regulated	-0.555075	0.00274502	0.00724787	not-significant	-0.505247	0.0075261	0.0193535	not-significant
orf1088	1178534	1180177	0.498418	0.0131705	0.13142	not-significant	0.818607	1.76e-06	3.92e-05	not-significant	0.944679	9.98348e-07	2.7861e-05	not-significant	1.15075	1.4824e-11	2.95189e-10	up-regulated	1.19606	8.12008e-09	8.13154e-08	up-regulated	0.978204	2.29308e-09	1.29068e-08	not-significant	0.532281	0.00219348	0.00595053	not-significant	0.587262	0.00455987	0.0124582	not-significant
[truncated: 3,433 more rows]
